# Supplementary material for: Identification and validation of the high expression of pseudogene TCAM1P in cervical cancer via integrated bioinformatics analysis
Source: Cancer Cell Int. 2022 Jan 11;22:17. doi: 10.1186/s12935-021-02440-7 (PMC8753837; doi:10.1186/s12935-021-02440-7)
Supplement: Supplementary file 1 — Additional file 1. All differentially expressed pseudogenes in cervical cancer tissues and normal cervical tissues. [file 12935_2021_2440_MOESM1_ESM.xlsx]

## Sheet: Sheet1
DEPGs	Median (Tumor)	Median (Normal)	Log2(Fold Change)
WFDC21P	54.765	0.62	5.105
FABP5P7	540.274	17.81	4.847
MTND4P12	23.085	0.13	4.414
CKS1BP3	17.545	0	4.213
HSPB1P1	25.685	0.97	3.76
UBE2SP2	17.545	0.38	3.748
HNRNPA1P33	13.875	0.18	3.656
EIF5AP4	8.565	0.2	2.995
HMGN1P37	6.685	0	2.942
HNRNPCP2	18.25	1.8	2.781
TCAM1P	5.235	0.07	2.543
PPIAP22	308.761	54.319	2.485
TUBBP5	4.93	0.08	2.457
ANXA2P2	31.01	4.83	2.457
HLA-DRB6	13.45	2.08	2.23
HMGN1P36	3.625	0	2.209
SNRPGP2	27.925	5.27	2.206
UBE2SP1	5.579	0.58	2.058
RPL37P6	3.075	0	2.027
ABCA17P	4.355	0.42	1.915
HLA-H	55.819	14.14	1.908
EIF1AXP1	13.91	3.3	1.794
DHFRP1	7.095	1.34	1.791
FTH1P7	19.675	5.17	1.745
SNRPEP2	12.88	3.37	1.667
MSL3P1	3.06	0.28	1.665
RPS2P55	5.475	1.08	1.638
SORD2P	9.66	2.57	1.578
PTMAP5	13.565	3.96	1.554
OR2I1P	2.075	0.06	1.536
HNRNPA3P6	8.76	2.43	1.509
TECRP1	11.78	3.49	1.509
OR7E14P	3.94	0.76	1.489
DNAJC19P9	2.98	0.44	1.467
RPL35P5	10.85	3.4	1.429
HMGN2P5	185.13	68.422	1.423
IKBKGP1	1.665	0	1.414
YWHAZP5	3.115	0.56	1.399
FTH1P20	12.24	4.09	1.379
RPS28P7	1050.67	406.89	1.366
FTLP14	1.57	0	1.362
TBCAP1	2.36	0.33	1.337
YWHAZP4	2.275	0.33	1.3
FTH1P8	8	2.66	1.298
ENO1P1	1.81	0.15	1.289
PPP1R14BP3	8.845	3.07	1.274
RPL13AP20	1.97	0.24	1.26
RPL35P1	3.42	0.91	1.21
FAM86JP	5.015	1.63	1.193
TMEM191A	9.23	3.51	1.182
FAM207BP	1.67	0.19	1.166
UBE2MP1	2.145	0.42	1.147
AK4P1	2.7	0.68	1.139
GEMIN8P4	2.12	0.45	1.105
UBA52P6	1.13	0	1.091
PSMC1P1	28.28	12.77	1.088
SNRPFP1	1.11	0	1.077
RPLP0P6	25.815	11.77	1.07
BTF3L4P2	54.619	26.159	1.034
RPL26P19	2.075	5.17	-1.005
TTC3P1	0.19	1.39	-1.006
SBDSP1	14.17	29.549	-1.01
WASH4P	0.91	2.87	-1.019
RPS9P1	0	1.03	-1.021
RN7SL689P	0.7	2.46	-1.025
ADAMTS7P4	0.37	1.8	-1.031
CROCCP2	3.3	7.79	-1.032
DNAJC19P5	0.51	2.09	-1.033
GLUD1P3	0.34	1.75	-1.037
POU5F1P3	0.09	1.24	-1.039
SERHL	0.33	1.74	-1.043
SUB1P1	0.08	1.23	-1.046
PRPS1P2	0.6	2.33	-1.057
OR7E47P	0.12	1.35	-1.069
TPT1P9	0.365	1.89	-1.082
PMS2P4	3.43	8.4	-1.085
ABCA11P	1.48	4.31	-1.098
PARGP1	1.305	3.95	-1.103
RAB28P5	0.325	1.86	-1.11
FAM86HP	1.395	4.24	-1.13
MRPS31P5	1.58	4.68	-1.139
EEF1B2P3	3.56	9.04	-1.139
ZNF137P	0.595	2.54	-1.15
RIMKLBP2	0.16	1.58	-1.153
ZDHHC8P1	0.4	2.13	-1.161
AOC4P	0.02	1.29	-1.167
RPS15AP10	0.23	1.77	-1.171
CCDC144B	0.29	1.91	-1.174
TMSB4XP4	0.68	2.82	-1.185
USP32P2	0.59	2.62	-1.187
RN7SL809P	0.16	1.66	-1.197
URAHP	1.09	3.79	-1.197
TSPY26P	1.295	4.27	-1.199
PDCD6IPP2	0.5	2.45	-1.202
PABPC1P4	0.09	1.51	-1.203
RN7SL145P	0.205	1.79	-1.211
CCT6P1	2.47	7.09	-1.221
PPP4R1L	3.705	9.98	-1.223
HSD17B7P2	2.11	6.35	-1.241
GUSBP4	0.335	2.16	-1.243
RPL34P18	0.39	2.31	-1.252
RPL12P4	1.96	6.08	-1.258
SMG1P4	1.325	4.56	-1.258
STAG3L5P	10.84	27.401	-1.262
HERC2P4	0.065	1.56	-1.265
PVRIG2P	0.46	2.51	-1.266
RP9P	4.44	12.09	-1.267
TEKT4P2	3.59	10.15	-1.28
EIF4BP6	1.56	5.27	-1.292
TSSC2	0.16	1.86	-1.302
RN7SKP70	0.315	2.25	-1.305
LRRC37A17P	0.64	3.07	-1.311
PRDX3P1	0.2	1.98	-1.312
VN1R83P	0.14	1.83	-1.312
PMS2P3	3.015	9.03	-1.321
SUZ12P1	8.47	22.969	-1.34
HMGN1P3	0.1	1.79	-1.343
HERC2P2	12.225	32.599	-1.345
RPL13P12	9.625	26.13	-1.352
MSTO2P	1.125	4.44	-1.356
CSPG4P11	0.17	2.01	-1.363
SCAND2P	2.345	7.61	-1.364
RPL23AP49	0.16	2	-1.371
RPL24P8	1.17	4.65	-1.381
POM121L9P	0.08	1.83	-1.39
RN7SKP287	0	1.62	-1.39
OR2A9P	2.755	8.88	-1.396
RPL5P30	0.15	2.05	-1.407
RPL32P3	4.165	12.7	-1.407
GUSBP11	6.65	19.38	-1.414
RANP4	0.12	1.99	-1.417
FAHD2CP	4.035	12.51	-1.424
MT1JP	0.105	1.98	-1.431
NPIPP1	14.98	42.13	-1.432
RPS20P14	0.76	3.75	-1.432
WASH5P	17.41	49.35	-1.452
PHBP9	0.295	2.57	-1.463
ZNF702P	0.58	3.42	-1.484
DUSP8P5	0.35	2.81	-1.497
SMG1P1	2.885	9.99	-1.5
RPS23P8	11.77	35.351	-1.509
TMED10P2	0.175	2.37	-1.52
MBL1P	0.13	2.24	-1.52
UBE2Q2P6	948.036	2727.95	-1.524
ZNF818P	0.37	2.95	-1.528
RPL36AP43	0.25	2.61	-1.53
RN7SKP16	0.23	2.58	-1.541
ADCY10P1	0.755	4.13	-1.547
RPL23AP1	1.85	7.35	-1.551
STAG3L2	4.045	13.81	-1.554
RPL29P11	1.485	6.33	-1.561
MT1XP1	0	1.95	-1.561
TMEM198B	9.315	29.601	-1.569
NSUN5P1	16.07	49.821	-1.574
FERP1	0.24	2.7	-1.577
SMG1P3	3.125	11.43	-1.591
PHC1P1	0.41	3.25	-1.592
HERC2P3	5.135	17.75	-1.612
WHAMMP2	0.265	2.88	-1.617
ZNF826P	0.2	2.78	-1.655
RAB11FIP1P1	0.925	5.13	-1.671
MAGOH2P	0.26	3.09	-1.699
HERC2P9	9.785	34.139	-1.704
PFN1P6	0.3	3.28	-1.719
STAG3L3	7	26.09	-1.76
RRN3P2	0.34	3.54	-1.761
RPL32P29	7.62	28.64	-1.782
HIGD1AP11	0	2.47	-1.795
RN7SL608P	1.02	6.05	-1.803
FAR2P2	0.115	2.89	-1.803
MMP23A	1.325	7.24	-1.825
COX7CP1	0	2.6	-1.848
MEIS3P1	0.66	4.99	-1.851
CICP14	1.85	9.41	-1.869
AMZ2P1	4.12	17.73	-1.871
VDAC1P8	1.3	7.45	-1.877
GUSBP9	1.295	7.54	-1.896
STAG3L1	2.125	10.69	-1.903
PDXDC2P	4.205	18.75	-1.924
PKMP3	0.25	3.76	-1.929
SNRPGP15	1.375	8.05	-1.93
RASA4DP	0.31	4.19	-1.986
RPS2P7	0.67	5.75	-2.015
ZNF767P	4.89	23.429	-2.052
PI4KAP2	5.355	25.509	-2.061
OR2A20P	1.43	9.55	-2.118
MTMR9LP	3.37	18.45	-2.154
SNX29P2	0.18	4.29	-2.164
HNRNPA1P7	0.51	5.86	-2.184
WASH7P	3.92	21.55	-2.196
ZNF37BP	2.53	15.17	-2.196
USP32P1	1.35	9.89	-2.212
PKD1P6	6.04	34.939	-2.352
WHAMMP3	0.62	7.27	-2.352
UBE2Q2P1	1.06	9.82	-2.393
ZNF542P	0.555	7.23	-2.404
PDCD6IPP1	0.14	5.09	-2.417
CROCCP3	1.005	10.56	-2.528
CSPG4P12	0.505	8.01	-2.582
ZNF300P1	0.08	5.52	-2.594
RRN3P1	1.875	16.77	-2.628
CMAHP	5.91	46.23	-2.773
RN7SL417P	0	6.19	-2.846
PKD1P1	0.975	14.74	-2.995
GOLGA6L5P	1.805	21.381	-2.996
TPTEP1	0.335	9.74	-3.008
PI4KAP1	4.745	45.42	-3.014
HMGN2P15	0.8	14.88	-3.141
CDH12P2	0	9.28	-3.362
