# Supplementary material for: Identification and validation of the high expression of pseudogene TCAM1P in cervical cancer via integrated bioinformatics analysis
Source: Cancer Cell Int. 2022 Jan 11;22:17. doi: 10.1186/s12935-021-02440-7 (PMC8753837; doi:10.1186/s12935-021-02440-7)
Supplement: Supplementary file 2 — Additional file 2. The Tau index of each differentially expressed pseudogenes. [file 12935_2021_2440_MOESM2_ESM.xlsx]

## Sheet: Sheet 1
Description	Tau index	Name	Adipose.-.Subcutaneous	Adipose.-.Visceral.(Omentum)	Adrenal.Gland	Artery.-.Aorta	Artery.-.Coronary	Artery.-.Tibial	Bladder	Brain.-.Amygdala	Brain.-.Anterior.cingulate.cortex.(BA24)	Brain.-.Caudate.(basal.ganglia)	Brain.-.Cerebellar.Hemisphere	Brain.-.Cerebellum	Brain.-.Cortex	Brain.-.Frontal.Cortex.(BA9)	Brain.-.Hippocampus	Brain.-.Hypothalamus	Brain.-.Nucleus.accumbens.(basal.ganglia)	Brain.-.Putamen.(basal.ganglia)	Brain.-.Spinal.cord.(cervical.c-1)	Brain.-.Substantia.nigra	Breast.-.Mammary.Tissue	Cells.-.Cultured.fibroblasts	Cells.-.EBV-transformed.lymphocytes	Cervix.-.Ectocervix	Cervix.-.Endocervix	Colon.-.Sigmoid	Colon.-.Transverse	Esophagus.-.Gastroesophageal.Junction	Esophagus.-.Mucosa	Esophagus.-.Muscularis	Fallopian.Tube	Heart.-.Atrial.Appendage	Heart.-.Left.Ventricle	Kidney.-.Cortex	Kidney.-.Medulla	Liver	Lung	Minor.Salivary.Gland	Muscle.-.Skeletal	Nerve.-.Tibial	Ovary	Pancreas	Pituitary	Prostate	Skin.-.Not.Sun.Exposed.(Suprapubic)	Skin.-.Sun.Exposed.(Lower.leg)	Small.Intestine.-.Terminal.Ileum
TCAM1P	0.996	ENSG00000240280.6	0.199476	0.0996439	0.0501658	0.0696423	0.0837918	0.0395008	0.0826397	0.103969	0.12645	0.0570604	1.16126	1.11203	0.175323	0.179841	0.046167	0.134603	0.0664992	0.0458996	0.0872988	0.0574543	0.160374	0.0897389	0.0179674	0.138419	0.0980935	0.131808	0.0488751	0.0842363	0.0383937	0.0935955	0.129455	0.031702	0.0125251	0.0334123	0.136578	0.0154244	0.119839	0.0812728	0.0157335	0.431846	0.0676071	0.0124743	0.0614993	0.0622632	0.176156	0.199603	0.0450949
CKS1BP3	0.986	ENSG00000268942.2	0	0	0	0	0	0	0	0	0	0	0	0	0	0	0	0	0	0	0	0	0	0	0.218183	0	0	0	0	0	0	0	0	0	0	0	0	0	0	0	0	0	0	0	0	0	0	0	0
TMEM191A	0.98	ENSG00000226287.8	0.716453	0.651003	0.509572	1.62889	1.30128	1.40037	0.936057	2.59307	4.5095	4.1929	3.41421	3.36953	5.81836	6.22089	3.2926	2.75411	4.41268	2.90687	3.00618	2.70372	0.902663	0.377278	1.87743	2.04136	1.48912	0.427416	1.14744	0.454674	2.79136	0.435132	0.866393	0.223372	0.0912506	1.19136	1.05248	1.2588	2.13058	1.57835	0.052067	0.963006	0.890852	0.351552	3.13604	2.15257	2.59808	2.43976	2.29273
SNRPFP1	0.973	ENSG00000231878.1	0	0	0	0	0	0	0	0	0	0	0	0	0	0	0	0	0	0	0	0	0	0.142191	0.359928	0	0	0	0	0	0	0	0	0	0	0	0.220073	0	0	0	0	0	0	0	0	0	0	0	0
UBA52P6	0.97	ENSG00000215221.2	0.190718	0.173461	0.121002	0.196155	0.253214	0.29833	0.142502	0	0	0	0	0	0	0	0	0	0	0	0	0	0.198167	0.944332	0.713552	0.256912	0.455287	0.154987	0.131382	0.21126	0.305448	0.226322	0.265815	0	0	0.0459133	0.0338844	0	0.283202	0.163289	0	0.249133	0.210433	0	0.685812	0.159841	0.152854	0.203963	0.209161
POM121L9P	0.97	ENSG00000128262.8	3.80883	2.89872	2.39771	2.59947	4.06222	1.36479	1.80807	0.158267	0.13136	0.273978	0.770258	0.961705	0.200241	0.135	0.24023	0.3968	0.203139	0.232832	0.365315	0.458031	3.83585	12.1799	0.021441	3.97223	4.10037	0.735416	0.850005	1.02576	0.549741	0.746381	6.20589	1.17125	0.615451	0.966744	1.81759	0.425211	2.68144	1.11864	0.163398	2.52173	1.28574	0.414365	2.36087	4.06512	0.677554	0.703683	1.71644
ABCA17P	0.969	ENSG00000238098.9	0.25103	0.196644	0.349803	0.31969	0.258005	0.177013	0.268778	1.03955	1.14454	1.10644	3.65464	3.52872	1.2938	1.33561	0.963354	1.2399	1.8636	0.841203	1.04913	0.663856	0.312122	0.0381229	0.0803548	0.341402	0.511301	0.286475	0.119344	0.274	0.0636555	0.239858	0.487901	0.216179	0.0800648	0.144483	0.270993	0.0278291	0.179734	0.207714	0.19326	0.86741	0.978214	0.133484	0.942538	0.338305	0.129502	0.161521	0.160111
MSL3P1	0.968	ENSG00000224287.2	0.139915	0.152392	0.154073	0.0888454	0.110431	0	0.274589	0.0925472	0.110467	0.136641	0	0	0.170731	0.184442	0.0682092	0.0891614	0.163562	0.0756972	0.0803547	0.0622059	0.188304	1.62282	1.3625	0.118527	0.0488752	0.231856	0.219187	0.166464	0.316712	0.261798	0.127451	0.0799902	0	0.100617	0.205385	0.184064	0.0971694	0.341288	0.0506356	0	0.0804564	0.0920874	0.162542	0.33918	0.186918	0.18752	0.232922
UBE2SP1	0.96	ENSG00000233966.1	0.349291	0.453279	0.446944	0.586684	0.497829	0.406809	0.380104	0.365982	0.361553	0.310536	0.647816	0.810751	0.482766	0.490036	0.403045	0.486656	0.355745	0.273187	0.517314	0.300301	0.469317	1.24544	2.14795	0.923446	0.927049	0.439487	0.400886	0.452865	0.704141	0.468458	0.752803	0.32523	0.19887	0.1771	0.197428	0.10841	0.572658	0.402844	0.124988	0.769484	1.30531	0.108028	0.978058	0.566732	0.470165	0.35959	0.41659
ZDHHC8P1	0.95	ENSG00000133519.12	0.168045	0.890542	0.564474	0.218949	0.396827	0.438716	0.740735	11.1786	15.9578	9.55666	21.2646	22.4964	15.5461	15.1727	7.66383	14.066	11.1454	6.43409	3.52769	7.89152	2.02594	0.0228027	0.0197813	2.62623	3.35492	2.57356	2.23474	2.31078	0.462801	2.29057	4.22975	0.206356	0.0335203	0.87025	3.10756	0.0990795	0.847559	1.14336	0.0234626	6.96225	97.7718	0.809326	22.6356	22.0779	2.31883	2.8831	2.20781
WFDC21P	0.95	ENSG00000261040.6	0.341636	0.40087	12.0756	0.34985	0.384578	0.157699	0.992463	0	0.0384252	0.0388662	0.0726326	0.171572	0.0928278	0.0381456	0.0436246	0.0581633	0.0415087	0.0353157	0.341591	0.0603732	0.353072	7.79228	0.304163	0.469689	0.606131	0.908333	1.38609	0.3757	72.6265	0.562363	0.612096	0.111528	0.0534038	0.442104	1.15233	0.109222	8.67206	56.6631	0.318696	0.480207	0.261027	0.31774	4.13728	1.26671	102.554	130.025	3.39915
FABP5P7	0.949	ENSG00000234964.4	2.85326	3.11264	0.0980808	0.273889	0.819267	0.252328	0.857684	0.574116	0.460658	0.550703	0.811103	0.681268	0.354465	0.482899	0.556448	0.927476	0.656	0.36172	1.00203	0.609386	1.8964	0.425931	1.23762	0.679068	0.38481	0.633079	1.09325	0.862344	25.3689	0.857818	0.141681	0.648568	0.954835	0	0.209949	0.0643565	1.2944	0.557861	0.326421	1.03463	0.134261	0.211444	0.331993	0.233635	4.3129	6.74069	0.895544
HNRNPA1P33	0.946	ENSG00000213412.3	0.142737	0.642535	0.101154	0	0.0645154	0	0.0871463	0	0	0	0.0900359	0.0741588	0	0	0.0475725	0.0363005	0	0	0.0909223	0.0918119	0.26959	0.130028	0.0931776	0	0	1.45586	0.634373	0.0534913	0.108572	0.0690849	0.0955304	0.0620867	0	0	0.0230728	0	0.330207	0.0749721	0	0.133212	0.239023	0	0	0.504833	3.03499	1.61603	0.344264
OR7E47P	0.94	ENSG00000257542.4	0.172252	0.496291	0.0991607	0.579274	1.04202	0.212688	3.46016	0.0433689	0.159659	0.0429246	0	0.0165364	0.27963	0.390988	0.0559514	0.0918484	0.044227	0.0340604	0.0762769	0.0419162	0.288927	0.0732878	0.476703	1.12846	2.05211	1.86723	1.98952	4.59678	1.96382	3.60548	1.14992	2.28083	0.5379	1.51085	1.79677	0.339987	43.6322	4.19799	1.54272	28.2303	7.67162	0.455095	1.34483	21.974	1.78263	1.67116	2.69502
ZNF702P	0.93	ENSG00000242779.6	1.14263	1.50188	1.93179	2.03405	1.562	1.17421	1.89227	0.431628	0.686321	0.618425	23.347	14.2965	0.856495	1.36307	0.372814	0.588868	0.714273	0.402433	0.44569	0.370853	1.56997	2.83319	0.157446	2.66805	2.84558	1.63738	1.52999	1.31743	0.489988	1.34482	2.77963	0.585565	0.396025	1.16537	3.91236	0.0841507	1.46289	1.94718	0.141695	1.41601	2.29838	0.600063	0.516375	5.52481	0.62402	0.474961	0.931345
SERHL	0.927	ENSG00000172250.14	0.183175	0.158417	0.164833	0.2476	0.147326	0.124758	0.614424	0.338098	0.399604	0.355572	0.421989	0.427066	0.501869	0.483956	0.331242	0.764866	0.376214	0.303479	0.578138	0.364184	0.725394	0.0738039	0.0810021	1.13425	1.34228	0.40726	0.261823	0.424041	0.497615	0.356653	0.825785	0.116397	0.0421846	0.623866	0.954504	0	0.30375	0.762294	0.0313036	0.726712	1.74921	0.144928	0.499825	3.67152	0.668387	0.682414	0.313773
DHFRP1	0.924	ENSG00000188985.6	0.243516	0.206143	0.0748836	0.165533	0.125313	0.164922	0.155267	0.107231	0.0903812	0.097928	0.103277	0.0824699	0.0973618	0.0976043	0.141133	0.141718	0.0851859	0.0773044	0.328641	0.160823	0.168967	0.647197	1.78182	0.135086	0.0373409	0.12794	0.138802	0.0938026	0.165306	0.0864965	0.0958722	0.0514558	0.0370957	0.114479	0.104124	0.091916	0.140547	0.104854	0.0844188	0.169959	0.0832313	0	0.0949473	0.0909669	0.0588143	0.0778874	0.192558
SORD2P	0.923	ENSG00000259479.6	0.189002	0.166861	1.15521	0.30746	0.268925	0.20168	0.458825	0.160799	0.13215	0.169159	0.37099	0.375008	0.181189	0.213617	0.179662	0.227033	0.150582	0.120768	0.651461	0.294092	0.406816	0.994016	9.48283	0.573559	0.3813	0.20398	0.377178	0.150865	0.766812	0.143344	1.56723	0.169812	0.102821	1.14785	0.7906	4.22515	0.388486	0.571765	0.0875458	0.587447	0.291363	0.301165	0.240805	5.62903	0.993759	0.719082	0.446972
SMG1P4	0.921	ENSG00000185710.9	0.0255569	0.0272036	0.0107966	0.0243994	0.023493	0.0250761	0.0207204	0.00539941	0.00540936	0.00606908	0.0372299	0.0380657	0.0103594	0.00672831	0.00529638	0.00721026	0.00477996	0.00405568	0.00746903	0.00446703	0.0252097	0.0217176	0.0703288	0.018633	0.0188565	0.020937	0.0172515	0.0177373	0.0141137	0.0170649	0.0307848	0.011776	0.00547119	0.00958933	0.00782481	0.00635407	0.0287012	0.0276852	0.0174298	0.0322263	0.0272032	0.00633927	0.0156207	0.017606	0.0273949	0.0270518	0.0258399
PDCD6IPP1	0.911	ENSG00000275325.4	0.362142	0.321122	4.81555	2.62146	0.576525	0.274797	1.77067	0.173563	0.173412	0.263785	1.12678	1.20955	0.27054	0.25101	0.160716	0.33951	0.274371	0.114979	0.509311	0.36735	0.315004	0.181999	0.120186	12.9622	8.3952	2.98865	1.05647	3.53047	0.183047	3.01012	0.801497	3.09271	1.31182	0.269023	0.607551	0.0308533	0.723734	0.179505	0.0862483	0.550198	0.46585	0.0645975	1.44724	2.17544	0.253155	0.178863	0.355074
UBE2SP2	0.91	ENSG00000224126.2	0.0728802	0.1111	0.0836895	0.0991209	0.0990345	0.0968692	0.121139	0.0850004	0.0897518	0.0794509	0.144741	0.179917	0.133255	0.112059	0.118862	0.124811	0.0971124	0.0673908	0.146087	0.0660783	0.0753863	0.335547	0.573723	0.197466	0.202333	0.10487	0.0845913	0.0919784	0.150753	0.0927752	0.121901	0.0977464	0.047249	0.0332107	0.0334546	0	0.110174	0.0428692	0	0.134193	0.342628	0	0.241478	0.127038	0.0844911	0.0657534	0.0687479
CCDC144B	0.907	ENSG00000154874.15	1.20172	0.922085	0.522552	1.442	1.29439	1.48762	0.984435	0.0803706	0.13374	0.136384	1.78504	9.38723	0.604776	0.156106	0.108177	0.125202	0.157007	0.10564	0.25715	0.0999996	1.25169	1.51648	0.865584	1.95857	1.78578	1.37955	0.649474	1.39621	0.352542	1.31905	1.67186	0.574588	0.295095	0.191708	0.235262	0.107877	1.24395	1.00246	0.515443	2.31712	1.96339	0.728137	1.32779	0.691493	0.946304	0.867122	0.701058
TSSC2	0.9	ENSG00000223756.6	5.46556	4.83347	0.459509	8.924	2.79506	1.83004	2.63418	0.170309	0.213551	0.25558	0.130598	0.194885	0.234172	0.234378	0.262657	0.203445	0.279349	0.127684	0.317422	0.176362	5.71674	17.9169	0.0400238	2.36879	2.86733	2.33921	1.45903	3.41715	1.49098	2.5912	2.17565	1.3798	0.304237	0.633483	0.724709	0.141127	4.58445	0.579642	0.130534	3.61948	8.53614	0.736955	0.914723	2.56556	1.61274	2.06233	2.41536
OR2I1P	0.898	ENSG00000237988.3	0.275728	0.144503	0.035781	0.0947812	0.144263	0.0688073	0.286634	0	0.0269189	0.0438225	0	0	0	0.0457875	0.0273145	0.0471386	0	0	0.0926499	0	0.26576	0	0.370077	0.116043	0.241968	0.172122	0.343897	0.210564	0.533755	0.211616	0.0714074	0.0338066	0	2.37885	1.33675	1.60052	1.03489	1.31295	0	0.280104	0	1.33854	0.0886515	0.84432	0.103129	0.165551	2.70428
SNX29P2	0.896	ENSG00000271699.5	1.65696	1.38736	0.808041	1.35283	1.46031	1.06744	3.78589	0.366961	0.30655	0.262653	0.308787	0.314964	0.42649	0.342706	0.394978	0.484324	0.26944	0.253384	0.685343	0.391968	1.47889	0.160296	0.766193	3.40296	3.85284	1.87201	0.835202	1.4719	0.32802	1.18833	2.69713	1.38761	0.829376	0.558784	0.849701	4.86457	2.66785	0.471275	0.123825	3.50295	12.7303	0.378073	1.02905	1.95478	0.590176	0.620648	1.59338
EIF5AP4	0.892	ENSG00000234743.1	0.436425	0.532925	0.446097	0.426256	0.465885	0.489716	0.393872	0.13677	0.212896	0.146585	0.312245	0.314184	0.200275	0.263497	0.140904	0.163826	0.17759	0.126019	0.221349	0.136852	0.457879	1.31562	1.35662	0.465989	0.342867	0.38225	0.381511	0.329814	0.818827	0.344018	0.291158	0.230398	0.202649	0.227879	0.227179	0.291944	0.548091	0.376618	0.493633	0.452367	0.350021	0.188887	0.317916	0.343036	0.654062	0.713435	0.353467
AOC4P	0.891	ENSG00000260105.6	10.7917	4.61731	0.510677	7.63322	8.48055	15.8586	3.0467	0.0192679	0.0196321	0.0374731	0.0156623	0.029274	0.033627	0.0258256	0.019891	0.0388531	0.0808208	0.02726	0.0273264	0.0193135	5.13877	0.017842	0.0519665	3.39281	1.77462	4.9188	1.69865	4.26792	0.483135	3.64596	3.43723	0.463751	0.113056	0.23225	0.217112	6.91017	5.34125	0.400753	0.222233	2.19293	0.385395	0.136411	0.16129	1.42196	0.706623	1.04631	0.591401
USP32P2	0.89	ENSG00000233327.10	5.10723	4.6941	2.75338	5.61449	5.77174	4.83806	3.94922	2.71104	3.74851	3.67285	51.5067	48.556	5.82569	5.84391	3.29898	3.68885	4.12137	2.83142	5.63476	2.98399	4.92977	2.82703	1.25911	7.27931	7.22813	6.5875	3.8319	5.95849	1.51476	5.22257	9.40807	2.45612	1.31748	1.91887	0.625437	1.19453	6.98272	3.30624	1.41905	9.32796	8.85006	2.83357	11.7632	5.6746	3.1358	2.90109	3.49528
TUBBP5	0.89	ENSG00000159247.13	0.0341616	0.0799569	1.67405	0.0340045	0.0410927	0.0257353	0.404805	0.28552	0.482177	0.245074	0.381159	0.415831	0.785461	0.782769	0.238108	0.864235	0.365613	0.150652	0.145368	0.166504	0.407906	0.0597401	0.102107	0.118551	0.22288	0.138961	0.63455	0.0635851	4.17218	0.0673071	1.05304	0.0328859	0.0218388	1.02872	2.49565	0.265348	1.04519	2.4448	0.0133612	0.136134	0.514013	0.947699	3.86261	2.85023	1.83739	1.5707	0.924268
FAM86JP	0.881	ENSG00000171084.15	0.717888	0.662949	1.42937	0.873518	0.883923	0.691619	1.59999	0.819052	1.17869	1.32267	0.810652	0.883453	1.44198	1.46032	0.741174	1.18698	1.60197	0.986109	0.60195	0.681092	1.07623	2.79743	1.94879	1.37389	2.44881	1.07258	0.978078	0.829223	1.21407	0.820047	2.12875	0.365479	0.269552	1.1679	1.75097	0.547912	0.810202	1.20938	0.450574	1.40219	1.76866	0.919524	3.79011	1.89898	1.67154	1.67283	0.786747
TMED10P2	0.88	ENSG00000239405.1	0.79915	1.17585	0.085686	0.801501	0.668243	0.265259	0.393505	0.0999644	0.0891648	0.133051	0.146263	0.158927	0.142858	0.135804	0.0939898	0.125393	0.10156	0.116804	0.209573	0.198567	0.869038	0.102919	0	5.29027	5.79153	0.175835	0.118796	0.306319	0.0703162	0.274963	3.70733	0.538602	0.35707	0.370707	0.897071	0	2.67061	0.134679	0.114828	0.51117	0.298268	1.56428	1.10825	2.92241	0.129477	0.155738	0.169958
ANXA2P2	0.88	ENSG00000231991.4	8.5068	5.38738	2.31502	6.69185	5.67877	5.75551	3.38841	0.151555	0.128609	0.170415	0.139835	0.233854	0.178467	0.156303	0.190127	0.396737	0.164397	0.156544	0.590936	0.24771	5.90147	25.4311	1.28633	4.35153	4.39335	2.04807	2.76323	2.83658	12.6789	2.40168	2.75653	1.61832	0.80497	1.45128	1.91963	0.395039	8.02556	6.00622	1.15866	9.02329	1.69152	0.989563	1.29861	3.23322	8.52675	8.90154	2.79929
FTLP14	0.873	ENSG00000260459.2	0	0	0	0	0	0	0.946108	0.135529	0	0.156847	0	0	0.118588	0.0437297	0.159417	0.0529769	0.0733343	0.159697	0.0576492	0.0569538	0.648554	0	0.105346	0.454583	0.245302	0	2.03561	0	5.64667	0	0.131258	0	0	1.8504	2.15121	2.2448	1.67472	4.03233	0	1.70789	0.0854401	2.25778	1.56695	5.50379	3.21767	2.45309	1.93373
OR7E14P	0.871	ENSG00000184669.7	1.83288	1.76629	0.0992541	0.378625	0.978593	0.507975	2.18941	0.814044	0.886061	2.07256	0.429319	0.64155	0.865746	0.746508	1.02774	0.879181	0.911655	1.54831	0.826302	0.879083	3.15085	0	0.124839	0.916951	1.42496	0.598398	2.92234	0.703687	14.4061	0.633008	0.989124	0.402723	0.251476	7.43047	10.435	2.75766	1.63663	4.46632	0.206558	15.4696	0.303296	1.92342	0.729197	1.61443	0.956174	1.07722	3.21003
FAR2P2	0.863	ENSG00000178162.8	0.64763	1.50409	0.915556	1.17041	1.18111	0.760993	0.853989	5.04856	5.31367	3.5348	2.14696	2.48362	5.31203	5.55553	3.90633	8.82416	3.69625	2.96551	8.02056	6.01133	1.32643	0.214664	1.34206	1.28237	2.50325	1.13867	0.763552	1.08502	0.19576	1.073	2.62087	2.02285	0.307705	1.24913	2.02514	0.212698	0.393856	0.798423	0.0604531	2.75603	1.38161	1.0014	9.66517	7.28524	0.20502	0.186939	0.935628
OR2A9P	0.858	ENSG00000228960.5	0.396339	0.353995	0.111107	0.21322	0.173547	0.108771	0.249064	0.0301325	0.0213495	0.0611556	0.0172838	0.0263257	0.02732	0.0192636	0.0255466	0.0514802	0.0778978	0.0423345	0.0478943	0.0702238	0.532682	0.174442	0.0790808	0.709332	0.285276	0.219507	0.273711	0.197726	0.233416	0.211581	0.482443	0.138463	0.0361078	0.41404	0.732863	0.0833077	0.664298	0.276389	0.016916	0.409337	0.891247	0.104851	0.363978	0.69604	0.83513	0.815653	0.369257
RPL37P6	0.852	ENSG00000241431.1	0.339603	0.257226	0.217177	0.167035	0.206507	0.223405	0.126198	0.129063	0.0841994	0.319872	0.306781	0.247078	0.0731867	0.11634	0.0767273	0.119938	0.405181	0.355824	0.153014	0.111347	0.312193	0.467891	0.65354	0.440552	0.125623	0.226224	0.225671	0.221682	1.10171	0.190447	0.398952	0.0985812	0.0815445	0.0965179	0.106924	0.104864	0.272359	0.32057	0.167172	0.256927	0.733655	0.133936	0.210847	0.255259	0.505637	0.540913	0.233323
OR2A20P	0.852	ENSG00000170356.8	0.44244	0.39709	0.0953388	0.184405	0.125474	0.0943709	0.298927	0.0307967	0.0187206	0.0605635	0	0	0.0193568	0	0.0264367	0.0514239	0.0594088	0.0430639	0.0587234	0.0577648	0.50056	0.206626	0.0393584	0.760964	1.4714	0.183466	0.182552	0.17607	0.130046	0.175964	1.00863	0.1426	0.0377325	0.326502	2.09371	0.0596645	0.619573	0.0637734	0	0.437938	1.24764	0.0538261	0.38526	0.621008	0.621803	0.596775	0.298831
USP32P1	0.85	ENSG00000188933.14	8.78212	8.28764	4.00074	11.1224	10.0473	8.83165	10.1538	3.53611	6.5632	5.0083	37.3346	41.8998	11.1626	10.1735	6.60375	4.95189	4.43098	4.01878	8.28277	3.25418	8.27026	5.55013	2.4556	6.74805	8.58469	13.3887	6.18431	10.8131	2.77516	9.82986	12.0991	4.76751	1.98934	3.49106	6.58732	1.5606	11.5118	4.8678	2.02243	18.9327	13.8794	4.75624	18.4781	9.5432	5.70716	4.49124	4.51048
HLA-DRB6	0.85	ENSG00000229391.7	53.2587	35.0519	19.1275	28.8577	38.5361	17.456	18.2136	3.20223	1.91755	2.69473	1.49261	1.1295	1.90023	1.74664	3.3084	4.83373	2.24893	2.04103	16.2966	6.21178	42.4547	0.075168	139.133	12.9096	29.1099	14.5588	14.6749	19.0722	9.85292	18.7897	24.2332	9.93842	8.04113	23.5324	35.7994	4.65739	124.338	14.7949	4.52779	59.9338	6.64929	2.90805	14.2464	18.3336	19.2966	20.6961	48.8978
CSPG4P11	0.847	ENSG00000259726.1	0.127789	0.0623361	0.0614208	0.227905	0.16827	0.219511	0.23059	0.0170185	0.0336419	0.0168234	0.0166408	0.0222753	0.0516548	0.039504	0.0227693	0.0310793	0.0229471	0.0125465	0.024175	0.0150359	0.13365	0.129872	0	0.325434	0.3104	0.22052	0.0628141	0.177806	0.0512484	0.169185	0.272074	0.0683384	0.0328294	0.0220955	0.017782	0.00606824	0.103734	0.0649484	0.0189577	0.50639	0.676138	0.0294168	0.129067	0.132585	0.0784707	0.0793962	0.0611527
CROCCP3	0.846	ENSG00000080947.14	3.7694	3.01208	4.03074	8.11255	5.93631	6.64847	7.54372	2.52496	3.50008	4.21703	36.221	38.8804	5.5384	4.4377	3.1226	4.2722	4.87736	3.02456	3.88128	2.51958	4.04569	3.01971	1.20353	12.5878	11.7676	7.51333	3.30778	6.34446	2.24542	5.66337	12.1733	1.85321	1.06247	2.56318	3.24312	0.698126	4.74501	3.87674	0.755076	12.091	16.8188	1.74277	15.3006	8.75542	2.98909	3.04657	4.37582
RN7SL417P	0.845	ENSG00000244056.3	3.14673	2.68577	1.12087	5.17094	4.68474	5.05145	7.00104	0.514522	1.17129	0.559446	0.500366	0.92805	2.41384	1.60512	0.469257	1.24746	0.622796	0.257602	0.292936	0.32165	3.31522	1.35794	0	10.5433	12.1635	6.69854	2.11041	5.43961	1.21514	4.97684	6.06321	1.83542	0.898371	0.572173	0.467399	0.105454	2.56402	1.52324	0.236166	9.25331	18.4994	0.863608	6.11457	3.95604	1.60036	1.57544	2.13144
PKD1P1	0.845	ENSG00000244257.5	0.0591955	0.0417113	0.0283066	0.0912964	0.0813549	0.0959068	0.0416269	0.0177538	0.0218283	0.0176921	0.27007	0.341457	0.0496404	0.0335014	0.0211425	0.0311716	0.0197096	0.0101253	0	0	0.0516959	0.0532103	0.0390822	0.134078	0.0421612	0.0895039	0.0457442	0.101769	0.0296923	0.0996469	0.0766475	0.0256257	0.0113288	0.0147528	0.00765098	0	0.063709	0.0361978	0.0370205	0.112081	0.115868	0.0210278	0.108673	0.060365	0.0575413	0.0552308	0.037649
PKMP3	0.829	ENSG00000220563.1	3.10588	2.92586	1.49214	10.8428	9.14332	11.1908	8.66884	6.88855	9.10086	9.72308	39.8933	32.3567	11.0608	12.7409	7.49878	8.58678	13.6103	6.59983	7.8717	5.20245	3.36532	0.639024	0.937801	14.2812	12.8121	9.76123	3.1847	9.124	1.47974	7.42779	8.28425	3.29964	2.06126	1.86215	4.333	0.852388	3.83272	1.83585	2.72949	12.715	14.3778	0.744782	10.021	6.14434	1.76261	1.85028	1.98142
HMGN2P15	0.824	ENSG00000214578.5	31.4923	22.7353	1.90373	2.12286	5.56783	3.0934	6.5123	2.15834	1.82994	1.98629	0.999296	1.52251	2.3752	2.05976	2.18881	2.77178	1.9555	1.6412	2.19735	3.51999	26.9515	0.36416	0.567101	35.5122	18.627	3.75416	3.68609	9.77484	2.29458	7.30555	13.1305	3.97906	1.71825	2.5364	2.99425	0.516883	9.25505	8.1398	2.46686	30.5876	13.291	0.667759	3.15613	10.3527	4.0056	5.27414	6.65881
FAHD2CP	0.824	ENSG00000231584.8	4.92208	3.6092	1.45311	6.8848	6.08192	7.26178	8.97165	11.4637	10.1848	9.86695	9.97427	9.85256	11.1735	10.9532	13.4114	11.5438	9.95773	10.5947	39.1431	16.6283	6.89648	1.24908	3.34959	8.16562	7.03744	5.86023	2.99528	7.93512	1.77792	7.51124	7.0891	4.48674	3.96993	2.30307	4.06919	1.15214	3.74283	5.70351	2.40843	15.1934	9.00504	2.71899	6.9555	6.80496	3.95678	4.69304	3.19812
PDCD6IPP2	0.823	ENSG00000261377.5	0.605789	0.682775	1.76504	6.04562	0.774521	0.362449	0.471834	1.52059	2.39496	1.31352	3.2039	3.1353	2.73496	3.28203	1.62085	1.93208	1.4677	1.07639	3.20455	1.91067	0.528359	0.161951	0.0900341	1.6633	3.35678	0.759152	0.422349	1.00054	0.133943	1.21678	0.163664	1.36546	0.81569	0.323726	0.413416	0.0479359	0.456501	0.158643	0.165922	0.394767	0.319199	0.280924	2.43752	0.476065	0.131943	0.164529	0.356452
ZNF826P	0.82	ENSG00000231205.11	1.08737	1.16315	0.916109	0.97602	1.45366	0.713798	1.1968	0.779069	0.886077	0.796204	1.32817	1.18145	0.776688	1.06374	0.951758	1.21731	0.931802	0.753358	1.89127	1.09845	1.44986	1.79981	4.07211	2.16063	2.37901	0.910064	0.536251	0.920436	0.495489	0.798893	1.83528	0.542156	0.19079	2.23357	2.44111	0.111981	1.24257	0.6133	0.09208	1.4675	5.03034	0.670748	1.30387	1.03272	0.647045	0.503556	0.794131
HMGN1P37	0.818	ENSG00000229237.2	0.134394	0.218992	0.137122	0	0.103371	0	0.12496	0	0	0	0	0	0	0	0	0	0	0	0	0	0.157318	0.13331	0.284282	0	0	0	0	0.14881	0	0.158655	0.209666	0.119497	0.144362	0.0926087	0.106659	0	0.190684	0.0932412	0	0	0.18395	0	0.12603	0.160946	0	0	0.0885071
HMGN1P36	0.818	ENSG00000235734.4	0.111385	0.121068	0.1005	0.130955	0.104607	0	0.091335	0	0	0	0.118718	0.154431	0	0	0	0	0	0	0	0	0.146835	0.263868	0.546876	0.126699	0.0700455	0.112507	0.118408	0.127132	0.174201	0.112193	0.179841	0	0	0.0927752	0.209252	0	0.167475	0.158995	0	0.141221	0.180492	0.070428	0.14257	0.181742	0.22486	0.178767	0.15446
CROCCP2	0.815	ENSG00000215908.10	17.988	15.1506	14.2735	18.7191	18.8097	16.8856	20.3758	8.41224	9.82948	10.5602	107.544	98.1672	13.0164	13.8151	10.2365	11.8241	11.4914	8.7575	13.9936	9.35692	19.4357	14.6311	13.1737	33.1147	34.4181	23.4648	19.1393	18.6111	12.9154	17.5936	29.6698	7.77624	4.65275	12.5853	16.3124	36.504	20.1953	17.4844	8.33913	31.3579	32.6594	7.9078	20.1014	26.0335	20.1854	19.7809	26.2576
GEMIN8P4	0.814	ENSG00000228175.3	0.775083	0.737619	2.26932	0.485313	0.580198	0.269934	0.602964	1.72997	2.06127	1.80578	2.50425	2.59147	2.61546	2.79399	2.52904	1.98948	1.97061	1.53959	2.54079	1.76758	1.21344	0.679766	0.940141	0.795275	0.92575	0.488952	1.16348	0.43099	1.30911	0.464184	0.697162	1.01016	1.10771	1.54752	1.97723	1.77798	0.8848	1.45436	2.76018	1.37814	0.852705	1.20731	3.69828	0.951847	1.24002	1.18857	1.62529
FAM207BP	0.814	ENSG00000228797.2	0.139286	0.163605	0.137313	0.144746	0.204448	0.715866	0.318584	0.0608408	0.0536481	0.0768066	0.156423	0.190624	0.100924	0.100831	0	0.0666727	0.0950694	0.0549778	0	0.0410429	0.144722	0.226815	0.358822	0	0	0.231138	0.124657	0.220008	0.111285	0.212176	0.142468	0.113391	0.222981	0.0943428	0.172508	0.112296	0.145406	0.120062	0.184096	0.170146	0.102626	0.0632255	0.0948985	0.135471	0.172111	0.194118	0.084189
RASA4DP	0.812	ENSG00000233297.4	2.47314	1.6247	0.953907	1.97129	2.0544	1.6572	1.96567	0.805485	1.0221	0.728201	1.01057	1.36535	1.12878	0.997734	0.706554	0.928361	0.898306	0.594299	0.493627	0.549467	2.07799	0.230853	1.81357	2.45622	3.27058	2.08393	0.899833	1.95481	0.59603	1.7607	2.82826	0.518866	0.222619	1.01039	0.616551	0.0865476	1.31982	0.717206	7.12195	2.47198	2.28927	0.351922	1.73005	1.50489	0.973187	1.1195	1.52038
GUSBP9	0.807	ENSG00000215630.6	1.08611	0.881847	0.325999	1.23317	0.994597	1.27178	0.973286	0.238498	0.150235	0.25907	0.521136	0.662054	0.238844	0.161472	0.273796	0.241068	0.21221	0.205006	0.58282	0.273218	1.31807	0.495801	1.215	2.16596	3.02179	0.867939	0.68883	0.873253	0.447159	0.765208	1.44893	0.384117	0.261166	0.396152	0.579847	0.242301	1.47823	0.797067	0.16252	1.82672	1.87664	0.472868	1.04595	1.17437	1.20617	1.14993	0.994539
SUB1P1	0.803	ENSG00000227203.3	0.218041	0.195956	1.11005	0.314908	0.313646	0.365263	0.399578	0.817663	0.975411	0.847422	2.20048	2.03003	0.939266	1.17811	0.828171	1.3394	1.05321	0.670807	0.878542	0.704924	0.278498	0.235368	0.566739	3.31131	3.94481	0.370843	0.198236	0.367119	0.612317	0.452056	1.54324	0.140508	0.105984	0.130235	0.0959693	0.131859	0.255804	0.308827	0.275945	0.682209	2.61368	0.102238	2.46058	0.561862	1.06437	0.91155	0.200469
MT1JP	0.802	ENSG00000255986.6	2.20838	5.57144	0.33969	2.58585	4.14132	4.44496	1.0221	0.475457	0.538237	0.438231	0.225148	0.327787	0.567708	0.458863	0.418844	0.505352	0.482824	0.462032	0.44228	0.819527	2.09814	0.463529	0	1.02822	1.02391	1.03087	0.672288	1.39638	0.376976	1.46279	5.91732	0.493746	0.24551	0.583605	0.415495	4.75622	3.67922	1.4813	0.233259	3.392	0.32996	0.477945	0.262636	1.26084	0.472925	0.50224	0.616341
MTMR9LP	0.795	ENSG00000220785.7	26.1059	21.1109	27.7678	28.7479	33.1885	15.4751	20.4341	5.59922	4.25178	5.31655	4.21044	5.37619	5.34221	3.88172	5.6921	7.68876	4.97086	4.79132	8.75801	6.95902	28.7906	4.33806	1.93788	40.7813	52.1194	15.1641	13.4763	22.0078	7.75957	18.6154	32.6921	11.5241	8.90703	16.7338	27.1677	3.23629	35.4285	17.2194	3.13352	24.9367	85.2771	11.2845	68.4836	31.0904	7.28382	6.51675	18.4758
IKBKGP1	0.795	ENSG00000275882.1	0.162476	0.127997	0.161119	0.179765	0.154429	0.158364	0.126621	0.0324098	0.0340772	0.0342915	0.128064	0.169475	0.0543207	0.0473651	0.0447161	0.0387874	0.0337852	0.0296546	0.0642782	0.0326543	0.158984	0.116335	0.14492	0.153787	0.143938	0.157586	0.13534	0.143239	0.142817	0.154564	0.245875	0.0555977	0.0375422	0.0726103	0.0396222	0.163318	0.268982	0.124872	0.044172	0.22338	0.195163	0.0606002	0.30252	0.175377	0.152698	0.174564	0.186001
SNRPGP2	0.791	ENSG00000264350.1	7.34477	8.04935	8.98053	7.98523	8.86742	8.39745	6.58489	2.78653	2.65339	2.83099	3.48532	2.98897	2.21947	2.80611	2.54189	3.25002	2.70097	2.54358	4.47658	3.22035	7.78571	17.9191	29.035	7.05273	8.09725	7.64829	6.66824	7.13089	9.18225	7.27525	8.57834	4.26085	4.2517	5.61282	8.07342	3.75702	8.24767	5.91468	4.44658	7.14117	6.89359	2.58683	7.3208	6.8627	5.1908	5.00545	7.46366
AK4P1	0.791	ENSG00000263535.2	0.628127	0.739667	0.0700526	0.779606	0.773835	1.18658	0.610528	0.254057	0.268936	0.259259	0.437264	0.388246	0.253603	0.251967	0.146168	0.217882	0.209652	0.158879	0.306331	0.133632	0.65625	1.16926	2.14429	0.37061	0.448012	0.612857	0.404514	0.553968	0.586675	0.687563	0.802974	0.449747	0.343947	0.764008	0.464784	0.422529	0.285204	0.301566	0.0921313	0.557126	0.547979	0.0386367	0.36895	0.354642	0.722998	0.793352	0.298605
UBE2Q2P1	0.79	ENSG00000189136.8	9.30519	5.29192	7.13325	7.6626	7.06429	6.96152	7.16259	0.628532	0.864151	0.737465	1.12547	1.58813	1.25406	0.964678	0.564419	0.998109	0.765837	0.550172	0.899638	0.643065	8.66508	4.39711	0.198746	11.6721	12.505	6.11053	3.57408	7.01774	3.47702	6.11829	6.65212	2.66108	1.46245	2.16994	2.74206	1.34182	5.68105	5.73915	1.53669	10.9038	21.4807	2.92291	5.07793	5.50265	5.15025	5.42033	3.69946
TPTEP1	0.79	ENSG00000100181.22	2.85789	2.74525	0.721921	8.64655	3.45975	1.37702	3.49043	1.49739	0.60968	1.60899	0.322866	0.479858	0.860909	0.660775	2.14879	2.16496	1.29806	1.50964	4.56076	2.92369	8.58019	0.907234	0.0156292	8.19888	6.45498	5.33352	2.19294	5.02341	2.3691	5.51879	4.75009	2.16299	0.597776	3.05913	4.59795	0.069224	2.51929	9.86192	1.72481	4.48782	5.72139	0.674113	8.66961	8.53677	7.23045	6.74948	1.54049
SNRPEP2	0.789	ENSG00000256968.1	0.984774	0.98414	0.822364	0.93071	0.998391	1.05973	0.854327	0.322024	0.320196	0.31385	0.655224	0.615519	0.321843	0.393196	0.254652	0.347214	0.332456	0.285007	0.40096	0.334114	1.11139	2.38785	3.56463	1.24971	0.937526	0.773883	0.761741	0.693826	0.814206	0.676476	0.921435	0.346469	0.252508	0.558803	0.741919	0.483807	0.889586	0.744356	0.42978	1.11711	1.78411	0.436088	0.697632	0.830502	0.80867	0.835169	0.794837
HSPB1P1	0.789	ENSG00000236060.2	1.46981	1.72573	1.58793	8.46326	5.75066	6.70187	3.14956	0.432024	0.498445	0.52807	0.626222	0.572552	0.583115	0.541095	0.46344	0.641589	0.58018	0.551155	0.619307	0.539176	1.23754	1.33743	0.505019	2.22759	1.80264	4.34033	1.47871	3.30605	9.28505	3.90803	2.11544	2.58005	2.14398	1.16833	0.959607	0.535674	1.63067	1.50874	3.44872	1.46541	1.36642	0.499274	0.718088	2.38309	4.5854	4.05536	0.647957
NPIPP1	0.785	ENSG00000188599.17	45.992	37.4548	16.6789	77.3522	53.149	60.0227	61.6022	23.531	29.5612	18.4282	185.765	190.644	41.196	33.5491	29.3902	28.7559	21.5457	15.958	24.3449	16.5737	41.7012	30.351	12.9461	54.6819	58.6729	81.8406	33.7133	71.6544	27.0695	65.9868	56.2982	16.3414	10.5763	13.3462	28.0665	10.5192	39.4371	22.7529	22.7467	65.0565	64.3971	9.07766	77.1736	50.9127	46.8507	45.0746	25.9404
RPS2P7	0.784	ENSG00000235508.3	6.03101	5.29572	3.43668	4.28595	4.874	4.32408	6.1257	1.11172	0.931827	1.10706	0.873877	0.826525	1.02079	0.951359	1.00744	0.945282	1.35605	0.951333	1.60417	1.01028	6.45014	13.5531	19.6218	8.96742	7.57345	4.41062	4.27164	4.10387	7.08423	4.21778	6.05566	2.01109	1.25103	1.89312	2.77952	1.50491	4.84235	4.65431	3.41399	5.39245	13.1562	5.23093	3.6231	5.75743	8.94448	9.02927	4.19811
HMGN2P5	0.782	ENSG00000234664.1	15.4284	13.3583	13.0679	17.8564	17.1133	24.8235	18.4398	7.37228	5.99262	7.67187	13.6581	10.3172	5.99865	7.61261	5.77647	8.16425	7.61608	6.46996	12.1337	7.37444	16.6175	37.302	68.0657	24.6178	26.3413	16.8847	15.967	14.8311	17.5798	14.4535	25.2223	7.29329	4.25984	7.51984	7.71435	3.43591	21.0285	14.4391	9.16603	20.1945	33.9343	6.40178	19.5487	16.938	14.4947	14.6028	16.4643
UBE2Q2P6	0.78	ENSG00000275695.1	0.366458	0.234334	0.168482	0.655417	0.479446	0.638275	0.814296	0.0594878	0.135094	0.0605713	0.0893941	0.135742	0.19961	0.168869	0.0736215	0.158128	0.0820243	0	0.0589468	0.0481201	0.365447	0.301562	0	1.14808	0.883419	0.539068	0.189863	0.485176	0.129434	0.482714	0.296255	0.211236	0.120839	0	0	0	0.264459	0.213859	0	0.977283	1.26849	0.0820552	0.421513	0.37086	0.167583	0.170452	0.210606
HLA-H	0.78	ENSG00000206341.7	50.9714	40.2247	32.8036	44.7208	43.4905	35.6295	36.7804	6.38086	5.54598	6.97342	13.5114	13.7903	6.09842	5.9574	6.432	8.2356	7.17193	6.55511	11.3148	8.93548	46.6799	20.5607	111.538	49.5838	70.9491	27.0384	40.2362	26.8655	20.3421	25.1814	52.1328	15.3253	9.74161	25.5634	22.3641	13.1178	85.9241	28.5526	6.62054	42.2099	44.9257	7.71033	39.9987	40.579	38.1504	40.7051	66.1697
RN7SKP70	0.778	ENSG00000252464.1	3.71253	1.08759	1.42409	2.38645	2.24726	3.25152	1.8527	0.240759	0.368133	0.329548	3.47827	5.42137	0.96514	0.487423	0.257408	0.308524	0.327385	0.244486	0.42155	0.24638	3.2872	1.42615	1.27639	1.78866	3.13474	2.24756	1.64798	2.95732	0.908007	2.50931	0.981088	0.824647	0.696972	0.555638	0.755769	0.683034	1.83054	2.89727	3.38656	7.75955	3.10291	1.49071	1.449	1.69303	2.391	2.84873	2.37226
HMGN1P3	0.778	ENSG00000258967.1	6.5071	8.35527	2.43707	27.6283	18.3067	20.5942	12.2959	0.556168	0.968193	1.29887	0.723474	1.12061	1.80025	1.59901	0.668567	0.758524	1.59256	0.89049	0.763942	0.505785	9.89903	5.85506	0.154611	10.541	10.5132	20.1345	7.02287	17.6747	3.54353	19.3776	18.2918	5.91163	1.24904	1.7778	2.91807	2.84548	9.06862	9.56141	0.661531	6.7936	7.26251	1.2815	3.24652	12.7168	4.98549	4.20243	3.22683
ADAMTS7P4	0.774	ENSG00000218052.5	0.0553581	0.0553257	0.172501	0.0560221	0.089992	0.0480383	0.119861	0.16692	0.194273	0.226272	0.125088	0.151996	0.29326	0.232556	0.114713	0.310864	0.304872	0.189612	0.0781397	0.0931386	0.0598114	0.846116	0.383114	0.528506	0.722939	0.167915	0.143587	0.103644	0.0422689	0.0975559	0.302941	0.107137	0.0720665	0.0445015	0.0184293	0.0107235	0.237634	0.0810742	0.0482405	0.175071	0.502516	0.0152966	0.298499	0.186724	0.031865	0.0312637	0.354911
HERC2P3	0.773	ENSG00000180229.12	2.43741	4.15974	1.46847	2.0173	2.40076	1.83147	2.25218	5.32826	4.95731	5.94101	6.11323	9.40338	9.1127	6.64168	5.68995	6.65583	3.967	5.6901	9.74539	9.01715	3.518	0.904774	1.10455	1.68846	3.39719	2.96863	1.69172	3.18333	1.2273	3.6774	4.76408	1.27293	1.09237	0.782164	0.791556	0.519902	3.51583	1.22413	1.01941	14.5033	4.34005	0.664496	2.85379	2.98836	0.97705	0.892133	1.77734
ZNF300P1	0.77	ENSG00000197083.11	3.93472	4.79708	1.49552	4.85108	5.46892	4.11781	8.83142	1.31254	0.8401	1.29592	11.4273	10.7439	0.962447	0.784679	1.17577	1.06754	1.23951	1.20288	1.88293	1.37537	5.46847	3.08943	0.026506	10.6229	13.6641	6.43637	3.08333	6.85753	2.79216	6.30644	10.0546	2.71908	1.65295	2.91232	9.032	0.381156	2.71665	3.09675	0.808802	13.3625	20.133	3.39753	3.48059	7.98467	3.50929	2.33325	2.9497
RPL13P12	0.766	ENSG00000215030.5	41.1991	39.9483	27.1263	32.9066	39.3676	41.3862	32.9803	9.77531	7.34208	8.6535	12.6599	14.2426	7.49839	8.26724	12.8935	8.78983	10.2878	9.00284	15.5958	13.338	46.7463	32.2865	62.623	62.5183	135.948	38.3809	27.9562	34.014	41.8267	31.1844	54.1296	17.0897	11.4768	18.0746	12.5708	13.7642	36.591	29.3924	19.8632	41.035	111.305	24.9001	29.5216	48.2915	70.3742	69.0789	37.6857
GOLGA6L5P	0.764	ENSG00000230373.8	3.34255	2.08574	2.46549	2.98814	2.69611	2.58884	3.11537	0.325191	0.530322	0.423939	0.705678	0.873261	0.662448	0.622351	0.336089	0.54623	0.462453	0.337005	0.528999	0.341733	3.01883	1.50296	0.148779	4.36259	4.33767	2.49852	1.50331	2.57571	1.53631	2.33896	2.86817	1.11663	0.588459	0.970867	1.58514	0.707177	2.48017	2.10236	0.672448	4.0674	7.87434	1.08609	2.26939	2.39333	2.00199	1.97326	1.62357
RN7SL689P	0.763	ENSG00000263432.2	2.5887	2.11902	1.02627	7.63812	5.75157	6.56727	4.21556	0.317803	0.354149	0.393072	0.260448	0.379662	0.397229	0.370952	0.359284	0.300003	0.302003	0.321408	0.845521	0.469573	2.32695	1.58507	0	3.52191	3.60737	5.10916	2.98725	4.16992	1.58541	3.89273	2.13191	1.58168	1.25819	1.03126	1.35033	0.690775	2.81673	1.8337	1.64072	3.42391	1.8193	0.570257	0.678479	2.38051	1.21879	1.29353	1.64848
WHAMMP2	0.76	ENSG00000248334.6	5.23102	3.89581	1.99411	11.1992	5.05322	4.30646	3.51491	0.893312	1.11705	1.26182	3.13506	2.72014	1.28395	1.52899	0.938932	1.30997	1.30199	0.956416	1.66595	1.24189	4.34914	2.76639	1.04896	6.35079	7.08857	3.56101	1.46235	3.85533	1.02466	3.74617	5.24181	1.44796	0.83308	1.62934	3.04415	1.40213	2.16265	1.63342	0.955313	4.23709	5.43507	1.26526	4.19803	3.52807	1.17782	1.13442	1.50356
TMSB4XP4	0.76	ENSG00000223551.1	7.40344	6.60907	4.28018	8.11794	8.01382	5.18913	4.77879	3.2058	3.45544	3.18875	3.24122	3.31859	2.76894	3.19617	3.88134	3.60816	3.43265	2.87531	8.35888	4.16613	5.48345	6.46048	19.012	6.99757	7.22881	2.57162	4.08845	4.92313	3.13558	4.48684	6.95563	1.91886	1.08388	2.52043	4.3511	1.11085	9.91996	2.34956	0.534458	7.0027	4.5916	1.36211	2.61475	4.07446	3.72585	3.76251	4.72216
RPL24P8	0.76	ENSG00000236801.1	5.73563	3.9961	2.12195	3.65174	5.22267	7.67957	9.65665	1.26509	0.963239	1.02286	2.22406	2.11995	1.13901	1.31405	1.05835	1.28462	1.38315	0.971425	1.39781	1.20329	5.68566	3.08136	4.05544	12.9142	10.3104	15.2377	7.35921	19.3804	3.84407	15.1804	20.7038	2.74876	1.77059	1.61115	2.86219	1.09139	8.4891	3.78168	2.14328	8.97177	21.7162	1.99159	3.03176	4.55888	4.79801	4.6294	6.23975
RN7SKP16	0.756	ENSG00000222112.1	4.86072	3.87484	2.01503	4.34753	3.91354	5.51732	2.61614	0.227621	0.218019	0.433777	1.42507	2.40653	0.647218	0.340816	0.344511	0.392519	0.369983	0.248807	0.9196	0.354515	4.40608	5.43172	0.437723	3.16687	2.88056	2.9613	1.8436	3.09081	1.36109	3.35398	4.08405	2.40117	1.70485	1.52512	1.32088	1.10556	6.55027	3.10153	2.41611	9.98421	3.34694	0.922537	2.65441	2.69246	1.74773	1.97344	1.91006
MBL1P	0.756	ENSG00000242600.8	2.3413	1.3294	1.99093	2.87395	2.78529	1.77783	3.73564	0.497533	0.441598	0.8659	0.568648	0.671079	0.599767	0.531696	0.373485	0.539424	0.764181	0.556747	0.271522	0.346403	1.66335	1.74401	0.15005	3.89761	4.53603	1.35481	1.59537	1.7848	1.12874	1.45755	1.9194	1.37167	0.840027	2.84198	7.67558	8.28206	6.13432	2.01196	0.356388	2.44663	1.68162	7.12039	4.18941	4.21613	1.00654	0.898342	1.99954
HNRNPA1P7	0.754	ENSG00000215492.6	0.649348	0.67633	0.403722	0.582626	0.498812	0.679032	0.438356	0.234367	0.159297	0.156011	0.51456	0.43309	0.196998	0.181584	0.195752	0.255246	0.195162	0.148786	0.345828	0.263924	0.668115	0.775892	1.24445	0.572067	1.21653	0.468704	0.418921	0.462413	0.483374	0.322597	1.0901	0.242297	0.136783	0.26694	0.343105	0.140092	0.631073	0.466905	0.24351	0.761305	1.87813	0.281736	0.424452	0.635235	0.674819	0.588131	0.430892
RPS2P55	0.75	ENSG00000216866.5	1.16605	1.04848	0.730689	0.712057	0.879857	0.889057	1.29333	0.261885	0.207469	0.247023	0.24619	0.245612	0.231398	0.217556	0.266442	0.241878	0.268465	0.225552	0.380636	0.258449	1.24545	1.99792	3.32004	1.41103	1.26777	0.862555	0.854743	0.84391	1.25167	0.770947	1.22309	0.452162	0.282752	0.448627	0.507036	0.36232	1.09576	0.81588	0.734667	1.09704	2.54111	0.987254	0.81723	1.11499	1.72563	1.80818	0.858531
PKD1P6	0.747	ENSG00000250251.6	22.778	16.7355	6.96408	42.7825	26.1661	34.1891	24.1006	3.81424	5.44756	3.81476	57.2895	66.6115	10.6396	7.39728	4.63912	5.24087	4.32931	2.64068	5.38237	3.50095	20.2207	19.2025	8.88093	27.1711	26.7692	35.2562	15.704	32.6152	12.29	30.4902	28.3851	7.30381	4.27377	3.67037	5.97609	2.93581	20.5581	11.4465	12.7089	31.2198	32.376	4.75202	26.3836	17.6298	23.3613	21.5886	12.6476
PFN1P6	0.746	ENSG00000227212.3	0.491506	0.309493	0.250243	0.435245	0.362248	0.377591	0.44895	0	0	0	0.774979	1.26763	0	0	0	0	0	0	0	0	0.481391	1.17608	0.659992	0.399871	0.410472	0.408261	0.309933	0.544075	0.236014	0.525051	0.729187	0.180135	0.101709	0.127195	0.18578	0.193936	0.596951	0.408466	0	0.670612	0.722483	0.241996	0.346649	0.345798	0.27357	0.253268	0.538596
POU5F1P3	0.743	ENSG00000235602.5	2.07859	1.12411	0.596946	1.46571	1.30786	1.51151	1.51309	0.357507	0.359881	0.434348	0.734418	0.808855	0.490926	0.388902	0.321256	0.395279	0.499156	0.311755	0.488344	0.309957	1.63019	0.522996	1.03205	2.38167	2.35688	1.09624	0.772899	0.963188	0.56862	0.802307	2.14631	0.637428	0.222027	0.415543	0.434914	0.514989	4.19293	0.988418	0.309728	4.61474	3.87855	0.438204	1.45929	1.36691	1.52515	1.8256	1.29655
ADCY10P1	0.742	ENSG00000161912.17	3.16383	3.0946	1.48068	2.71535	3.10488	2.61802	4.32092	2.26967	1.59073	2.49105	11.46	12.8224	2.58018	1.96421	2.80081	2.36938	1.96819	2.32844	7.78478	3.61778	4.30616	1.32272	0.59879	6.90356	10.6575	2.37198	2.65318	2.38721	2.09505	2.04782	6.46167	3.876	2.05805	2.67933	4.61797	1.27016	4.9805	3.15748	2.08279	7.6378	11.6594	2.05841	3.90264	7.31668	2.97384	2.5357	3.78075
RPL23AP1	0.741	ENSG00000239257.1	8.5139	8.01028	6.43044	16.427	12.1856	14.4132	16.202	2.76992	2.24816	3.78111	4.3709	4.41333	2.45773	2.37632	2.00797	2.83139	4.43729	3.17419	3.20564	2.33688	9.68472	2.97118	9.10718	32.6436	29.6678	14.5835	8.00673	20.3896	3.86854	19.036	19.232	6.93116	4.70822	3.73502	4.4223	2.73747	14.1894	5.87845	1.37109	10.0878	17.0678	2.01236	10.0038	14.0982	4.44225	4.40262	11.7866
VN1R83P	0.74	ENSG00000268521.1	2.6543	2.28444	2.04031	2.76669	3.45854	2.58702	2.38538	1.5205	1.3813	1.93738	2.48089	3.69813	2.04535	1.74196	2.0486	1.63891	1.83683	1.49203	8.1977	2.82736	3.49293	2.12838	2.48334	4.07261	4.81339	2.98739	1.88754	2.91057	1.61748	2.63484	3.43861	1.90562	0.840933	1.21084	0.805691	0.674645	3.66229	4.69114	0.432411	9.96558	6.95911	1.85196	1.59907	4.02221	1.69298	1.4535	2.70089
URAHP	0.74	ENSG00000222019.7	3.6289	3.28861	3.14461	3.31987	2.9258	2.89977	4.4242	1.73355	2.37047	2.23758	6.23538	7.14021	3.90974	3.01266	1.70948	2.96178	3.01299	1.48616	2.0755	1.90868	5.05542	1.72959	0.650822	8.01832	10.3878	3.51817	2.2125	3.41275	4.46628	3.14402	5.80518	2.18128	1.51053	4.33248	4.13698	4.67548	4.37176	4.71322	0.962025	7.09636	15.1553	1.86581	12.6307	7.56951	3.24042	3.80951	1.75297
AMZ2P1	0.74	ENSG00000214174.8	10.004	7.01551	8.4271	10.2875	10.9295	11.5576	10.21	13.8943	14.9225	13.0703	18.5165	16.6805	16.2777	17.7316	13.7291	12.5348	16.1763	11.7696	16.2151	11.6281	9.15425	5.89116	6.28272	15.5832	17.1923	13.1273	6.12294	10.7327	2.7987	9.70664	14.4144	6.24238	3.51151	2.95241	4.48567	1.8476	7.28001	5.10331	4.26673	16.5875	20.7722	3.05805	17.799	12.5932	5.93613	6.10316	6.11683
PTMAP5	0.737	ENSG00000214182.5	3.33619	3.28703	1.19408	3.68835	3.63027	5.21632	1.92292	1.21369	0.893419	1.29545	1.6614	1.26157	0.930791	1.16696	1.39864	1.3449	1.073	1.28953	2.61198	1.42543	3.12401	3.40762	8.68043	3.36086	3.60387	2.9925	2.60964	2.3406	2.8394	2.18193	3.45106	0.845698	0.465288	1.41346	2.24139	0.672971	3.54171	2.20685	0.442055	3.54197	4.0114	1.1783	1.32643	2.03354	3.76452	3.43813	2.55682
RPL36AP43	0.735	ENSG00000241362.2	3.78217	1.81135	1.38708	3.29248	1.81971	1.46862	3.97756	0.532457	0.63062	0.801665	1.49508	1.5435	0.769998	0.772864	0.585078	0.638362	1.25224	0.529731	0.614668	0.390033	5.22797	1.20307	0.900441	4.17946	4.82648	2.44346	2.72933	3.50137	1.6404	3.25027	3.1575	0.812996	0.692692	1.01568	1.59428	1.56624	1.84103	3.54201	0.483597	3.62612	7.72484	1.4852	3.31627	4.97648	1.17895	1.43545	2.06748
RPLP0P6	0.733	ENSG00000213553.4	17.5335	16.2496	10.6612	10.7219	12.9944	12.2143	13.7022	2.54252	2.28439	2.12917	2.94197	3.00727	2.43135	2.34403	2.6027	2.83393	2.37663	1.67471	3.95367	2.35083	17.575	30.0082	42.059	18.2599	17.7303	13.824	11.9735	12.1644	21.2771	11.4875	14.4505	5.93006	3.70909	5.6832	6.71294	5.63279	14.8019	13.9667	11.4843	13.0547	30.9871	14.2583	8.685	14.3869	25.3583	28.4104	11.7485
PHC1P1	0.733	ENSG00000179899.8	1.16296	1.00305	0.933251	2.03873	1.70418	2.22565	2.05539	0.387758	0.599793	0.747802	3.40671	4.65051	1.12422	0.72802	0.431706	0.699354	0.823606	0.429274	0.386958	0.346342	1.27695	1.12905	0.386638	2.86695	2.88374	1.7895	0.852447	1.75942	0.91341	1.61298	2.98214	0.606953	0.398178	0.611673	0.584581	0.121081	1.41252	1.30775	0.436774	2.19936	3.31355	0.577266	5.19713	1.69804	0.462484	0.534529	0.995618
MMP23A	0.732	ENSG00000215914.4	0.630541	0.855516	0.967728	0.632254	0.730496	0.128257	0.64832	0.0786119	0.165499	0.104704	0.645442	0.739165	0.308758	0.233393	0.0593551	0.14189	0.16199	0.0554073	0.101207	0.0640678	0.853908	0.0323885	0.583397	0.244887	1.24587	0.492259	0.916565	0.551084	0.453836	0.444199	1.39782	0.106003	0.155111	0.364674	0.0919721	0.791487	1.02283	0.605785	0	0.153369	1.64214	0.299702	1.43893	0.957506	0.45187	0.337369	1.08706
CSPG4P12	0.732	ENSG00000259295.6	0.174543	0.117286	0.111826	0.258186	0.204141	0.257905	0.437599	0.0878779	0.14361	0.0861052	0.11066	0.135783	0.155839	0.144926	0.101789	0.118784	0.102349	0.063445	0.101036	0.0743478	0.19475	0.133065	0.0888155	0.598536	0.650194	0.289696	0.180974	0.26443	0.534043	0.253153	0.479195	0.130612	0.0788703	0.0841699	0.168277	0.0351034	0.318364	0.318415	0.0765375	0.611328	0.857278	0.0956372	0.319166	0.637295	0.257558	0.237246	0.139158
RPL13AP20	0.728	ENSG00000234498.3	0.999448	1.15807	0.713052	0.865072	0.904855	0.948287	0.918616	0.312824	0.259698	0.293056	0.546949	0.546383	0.267792	0.305763	0.310804	0.323026	0.381123	0.287913	0.448548	0.334537	1.18474	3.64148	2.54325	1.47124	1.29756	0.960285	1.45135	0.737765	0.981748	0.704232	1.55619	0.387122	0.267475	0.669411	1.2174	0.549786	2.28769	1.0686	0.498691	1.10671	2.27607	0.759186	0.834961	1.55067	1.52086	1.58413	1.00717
HERC2P4	0.727	ENSG00000230267.7	0.132235	0.157195	0.0580706	0.19231	0.19395	0.138854	0.278825	0.0463456	0.0568311	0.0850891	0.491675	0.580639	0.116569	0.0934411	0.0569379	0.0900606	0.099877	0.0714674	0.144572	0.0714644	0.264088	0.12581	0.0494429	0.275102	0.230426	0.178993	0.119077	0.161634	0.504774	0.162293	0.294212	0.0791751	0.0524187	0.0274853	0.0496954	0.0421463	0.120577	0.092395	0.0342526	0.233622	0.342362	0.0783851	0.186311	0.147369	0.141008	0.143242	0.120423
HNRNPA3P6	0.725	ENSG00000213300.5	1.631	1.62347	1.11289	1.67688	1.49877	1.69066	1.4667	0.55758	0.554254	0.61866	1.69061	1.28462	0.646945	0.759037	0.59548	0.705941	0.557639	0.513894	0.976737	0.646778	1.62093	2.76423	5.07252	2.02099	1.94003	1.54816	1.35767	1.4752	2.00697	1.44869	1.7682	0.759025	0.464703	0.876426	1.18398	0.566497	2.27648	1.43685	0.827374	1.99994	2.61216	0.589264	1.6219	1.40229	1.58704	1.69129	1.62589
STAG3L2	0.723	ENSG00000277072.4	6.94337	5.19301	4.06941	11.3556	9.71234	10.6293	8.73343	2.13192	2.56566	2.63043	10.254	10.4007	3.17676	3.17677	2.62592	3.211	2.98768	1.97341	4.31156	2.61944	8.38543	6.90446	11.0961	11.8929	12.3741	6.29841	6.06567	7.32393	4.91936	6.65901	10.5202	3.8221	2.37821	3.62041	5.18092	2.48569	7.5725	8.00023	4.54236	13.5696	12.2835	2.28835	9.27155	8.52732	5.86375	6.13159	7.34613
UBE2MP1	0.72	ENSG00000261461.1	0.420503	0.392335	0.445308	0.553421	0.536311	0.738861	0.55505	0.752768	0.890074	0.424901	0.742784	0.823334	1.0308	0.963922	0.498986	0.597929	0.624223	0.384543	0.393624	0.418594	0.392673	0.391593	0.679835	0.259211	0.239466	0.587848	0.383566	0.527233	0.414624	0.526829	0.47968	0.426547	0.396375	0.272577	0.572261	0.125653	0.533448	0.273607	0.658926	0.634721	0.438765	0.121955	0.636857	0.401579	0.479755	0.531046	0.259933
EIF1AXP1	0.72	ENSG00000236698.1	0.676497	0.672395	0.41262	0.632251	0.631495	0.815247	0.391999	0.21416	0.259669	0.247301	1.24154	1.05447	0.302121	0.300342	0.228659	0.411883	0.275756	0.208366	0.379256	0.229217	0.748948	1.41261	1.64724	0.867964	0.649342	0.535425	0.461756	0.434217	0.692946	0.453527	0.933713	0.319699	0.218585	0.847694	0.771458	1.0875	0.73821	0.736847	0.63599	0.602333	0.958811	0.477573	0.576796	0.442493	0.756634	0.73484	0.675046
PPIAP22	0.718	ENSG00000198618.5	20.038	19.7362	17.1649	23.1993	25.5779	26.7854	17.9194	12.9919	16.7463	13.9445	20.176	17.4669	17.0051	25.3722	13.535	17.1261	15.6755	11.5895	17.5264	12.8689	18.7983	45.8326	62.4291	19.2038	18.5289	16.148	16.9492	16.7526	33.4698	17.446	20.649	7.04372	5.30252	12.0014	15.7656	8.55777	25.2249	15.7179	4.65723	19.3223	18.4127	6.96768	13.3078	13.6038	24.9863	26.6597	16.3898
RRN3P2	0.714	ENSG00000103472.9	4.57598	4.06285	2.19754	3.40581	4.01672	2.32873	5.35314	0.977362	0.655399	0.867175	0.91331	1.02027	0.784734	0.678669	1.2022	1.33059	0.766245	0.741076	2.72843	1.34342	3.31433	1.88893	3.25774	8.26645	8.8097	3.96797	2.2231	4.15414	1.14876	3.44301	4.80615	2.59169	0.674827	1.38308	1.50494	0.969735	7.37557	1.81408	0.430735	10.4081	9.57069	0.264968	2.81444	6.32799	0.960704	1.1042	3.3786
ZNF767P	0.71	ENSG00000133624.13	20.844	16.924	12.3388	27.707	26.6819	29.073	34.0635	8.4209	9.88066	11.3241	71.8897	79.3272	16.4961	12.985	10.1295	11.0146	11.7663	9.81198	14.9015	9.92246	22.9154	12.8858	18.1473	42.7335	53.3761	30.525	18.0266	26.3142	15.54	25.106	40.4522	11.3234	6.29579	13.3655	22.428	6.88891	25.872	22.0366	6.40526	46.8949	44.7322	6.93994	34.4155	40.4684	21.4706	22.6275	21.7247
HNRNPCP2	0.71	ENSG00000204253.4	3.23853	3.76711	2.9329	3.47828	3.46787	3.87545	3.44813	1.76154	1.60301	1.68937	2.78238	1.95049	1.58561	1.97811	1.72549	2.03083	1.95956	1.42816	3.14666	1.9617	3.66345	6.41392	10.1098	4.00821	4.6195	3.15965	2.50525	2.88869	3.11084	2.65603	4.08323	1.60499	0.92931	1.97447	2.67199	1.29335	3.98935	2.25735	1.68437	4.29738	5.93693	1.09044	2.96928	2.98449	3.2311	3.14197	2.82463
RRN3P1	0.709	ENSG00000248124.7	10.3548	8.58254	2.53428	6.16495	8.06208	6.91893	11.0929	2.24958	2.64293	3.23375	15.974	15.3693	3.35734	3.19275	2.20999	4.12482	4.04353	2.4207	3.5407	2.49157	9.13941	5.34719	5.1395	16.5553	15.8548	8.29975	7.55956	7.63617	2.53618	6.65333	15.415	3.39478	1.60445	2.82548	5.43741	4.82732	8.60532	4.84572	0.821987	17.7422	19.261	1.44682	12.0942	9.96147	2.71449	2.74604	8.8554
RIMKLBP2	0.709	ENSG00000225920.2	2.49156	1.05289	1.72595	2.09733	1.6515	1.66727	2.48952	0.123352	0.113405	0.124991	0.311721	1.21149	0.472035	0.112858	0.137397	0.147972	0.137921	0.0849959	0.238396	0.10447	2.212	2.72653	5.4557	3.85117	4.60339	1.46167	0.991424	1.31683	1.37566	1.22549	1.84564	0.901768	0.559371	0.621419	0.977841	0.529263	1.96262	2.62349	0.532447	5.06694	4.38978	1.67798	2.11903	1.47692	3.6083	4.17392	1.83194
RPL26P19	0.708	ENSG00000226221.1	6.45169	6.1748	3.26223	4.7559	5.39347	6.15025	4.3993	2.2153	1.68467	1.3688	2.73138	2.5994	1.68534	1.9123	1.95456	1.88556	1.93513	1.29777	3.38351	2.41942	6.92465	7.9259	14.4964	6.43864	7.5836	5.60761	3.99287	4.53107	4.92896	4.30404	5.9478	2.22696	1.6753	2.7295	3.64857	1.39503	5.16501	4.4613	3.05772	5.73992	13.2243	3.15215	3.00015	5.3007	7.22748	6.54087	4.1566
MSTO2P	0.707	ENSG00000203761.5	6.32501	4.42242	4.1347	7.86402	6.9338	6.37502	6.82615	1.73003	2.03086	2.112	13.8577	17.2484	3.93438	2.91231	2.02303	2.59	2.51509	1.72767	2.89507	2.00828	8.1041	4.74387	8.74639	12.1358	11.9708	4.98876	3.89994	4.89218	2.92437	4.31354	12.8144	2.38944	1.06504	2.33777	4.02781	1.84691	6.60562	4.93942	0.964307	15.3756	16.4372	3.58603	11.404	9.38299	6.24262	6.65949	6.16789
RN7SKP287	0.7	ENSG00000252355.1	1.84003	1.22012	0.407679	1.38992	1.17557	1.75262	1.24989	0.129336	0.152589	0.249776	0.94304	1.13912	0.365408	0.25386	0.249626	0.296965	0.280437	0.167252	0.743954	0.284195	1.78183	0.619974	0.728866	2.71213	2.10519	1.08962	0.746406	0.859467	0.772451	0.767759	1.43298	0.86863	0.25925	0.380469	0.356638	0.469073	1.83054	1.32624	0.869653	3.42942	2.16204	0.506269	1.47163	1.14516	2.46367	2.4153	0.91994
PI4KAP1	0.7	ENSG00000274602.4	9.61819	9.68915	4.56232	9.8098	8.12136	7.1642	9.49094	2.63509	3.70045	3.34314	9.72058	12.0107	6.13603	4.16324	3.04154	4.28247	3.89361	2.65574	5.02881	2.8334	10.1341	4.02003	3.42373	24.7703	26.3277	9.72199	8.8469	9.76686	7.42192	8.77742	21.0049	3.38214	2.15417	6.18887	7.77065	3.91975	14.3429	5.47001	2.49641	15.8484	25.5733	3.34666	19.325	9.4588	5.99116	5.54686	9.16877
CMAHP	0.699	ENSG00000168405.15	20.856	30.9857	5.91437	34.3185	33.8935	21.2362	10.4518	1.38297	1.65374	1.73357	0.773143	1.14879	2.83494	2.44798	1.60524	2.09832	1.4566	1.5468	3.6746	2.59476	19.168	4.00664	9.14943	20.6074	28.9477	10.3342	11.7449	10.2595	4.30529	8.8578	25.3568	6.46574	3.78303	10.0235	8.62571	2.36063	29.6619	10.4343	1.63899	20.1301	15.6074	1.20149	7.95813	13.2216	14.7546	14.3508	9.40447
RN7SL809P	0.694	ENSG00000241217.3	1.67614	1.42081	0.636004	1.51927	1.21429	1.42807	1.18353	0.0958559	0.0864388	0.131058	0.520895	0.549688	0.165143	0.111657	0.111635	0.169812	0.143291	0.086395	0.41246	0.153423	1.78358	0.766223	1.61929	2.85107	2.64786	0.969308	0.915936	0.923953	0.980712	0.788719	2.42196	0.586059	0.182762	0.44894	0.342277	0.452519	2.31308	1.65102	0.308139	2.26912	3.38586	0.545428	1.05272	1.04037	2.25394	1.94059	1.11858
EIF4BP6	0.694	ENSG00000197258.5	4.88358	4.54359	3.42054	3.79001	3.94003	5.22525	4.29503	1.04676	0.955007	0.968451	2.80857	2.15648	1.06812	1.20094	0.929373	1.03031	1.06722	0.809117	2.27057	1.23232	4.76268	7.16639	7.52573	5.17334	6.26124	3.68655	2.87806	3.38357	3.17808	2.97835	4.26903	1.57402	1.06971	1.79813	2.43062	0.867032	3.41622	3.53685	4.10826	3.94295	10.3125	2.71009	3.03498	3.69009	4.21607	4.31264	2.88279
RPS23P8	0.693	ENSG00000230629.2	8.77836	8.83292	4.47731	9.77705	8.73333	11.154	6.20072	3.14881	2.29236	2.44965	3.94585	3.91273	2.63819	2.80257	3.0589	3.24409	3.14043	2.06762	4.93272	3.65479	10.0304	10.3544	18.7963	9.42302	10.7316	8.41535	6.20894	7.75205	6.81666	6.7642	9.62559	3.83852	2.93823	3.83686	5.47994	2.16912	8.52552	6.09831	6.98928	9.25005	21.3531	3.8562	6.05612	7.63	11.064	10.6509	6.92251
RPL5P30	0.691	ENSG00000243431.1	2.1757	1.45653	1.9932	3.1611	2.11743	2.12189	2.17889	0.913428	1.09644	1.45483	7.72607	7.74247	1.56754	1.23515	1.06841	1.37986	1.47845	0.900606	1.73554	0.940329	3.03268	1.20803	1.28646	4.56828	5.88452	2.12324	1.37995	2.11405	1.20432	1.90296	4.44148	1.13838	0.695791	1.06088	1.99122	1.16829	2.595	2.65529	0.442136	6.21256	5.39071	1.34012	5.06083	3.64542	2.87014	2.61743	2.45703
TPT1P9	0.69	ENSG00000234782.3	3.11702	3.57653	2.02614	2.9422	3.05701	3.14781	2.73669	1.08789	0.770173	1.11591	0.887478	0.913352	0.795823	0.896124	1.03979	0.983068	1.1862	0.916019	1.75236	1.3324	3.01079	3.20445	3.47355	2.95949	2.65819	2.68629	1.9656	2.38282	2.4506	2.18929	1.89927	1.66488	1.30429	1.7772	2.01389	0.970476	3.27592	2.88277	6.71561	2.38152	5.30188	1.70293	1.84011	2.44045	2.06363	2.13514	2.09994
LRRC37A17P	0.69	ENSG00000263142.5	3.492	2.68355	5.64151	5.11026	4.84888	5.82659	5.12015	2.83373	2.60247	2.73985	4.98079	5.31714	3.53061	3.32097	2.8637	2.76555	2.65219	2.49151	5.74185	3.72116	3.13032	4.37281	3.52474	5.19291	5.65362	6.13625	3.0271	6.78221	2.09035	7.69904	5.60536	1.89815	0.93323	1.93345	2.09769	0.840308	3.1072	3.13164	0.639294	6.80679	6.89975	0.973075	4.62949	4.92857	1.82632	1.93385	3.02039
STAG3L3	0.688	ENSG00000174353.17	2.25428	1.50394	1.16609	2.81403	2.52303	2.70535	2.32773	0.383495	0.445848	0.458337	2.13188	2.4044	0.597753	0.606711	0.429963	0.577636	0.521851	0.351808	0.658104	0.406156	2.4188	1.97159	3.38141	2.55272	2.96144	1.78094	1.85886	1.91559	1.41435	1.86081	2.8636	0.836726	0.555621	1.02511	1.47419	0.715979	2.29045	2.12548	1.20344	3.11982	3.18361	0.67994	2.12189	2.26437	1.97779	2.13901	2.34342
RPS15AP10	0.688	ENSG00000225447.1	1.42465	1.11238	0.816223	1.30011	1.1631	1.1133	1.31514	0.145257	0.162261	0.211519	0.740987	0.957754	0.344268	0.20398	0.175018	0.209297	0.216617	0.145943	0.415732	0.20897	1.58003	1.56277	0.900304	3.97066	3.08071	1.13142	1.27447	1.27163	1.75914	1.00675	2.22038	0.841864	0.415684	0.545226	0.691047	0.76078	2.2313	2.35016	0.336324	2.75038	3.20477	0.69985	1.41803	1.89606	2.51175	2.75098	1.14648
RANP4	0.686	ENSG00000225125.2	3.28549	2.06287	2.16777	4.33538	4.63156	5.64376	4.35882	2.52404	2.59536	3.41751	7.70632	8.30949	3.17544	3.01118	2.53896	2.99419	4.13674	2.28401	4.57154	2.63995	3.28752	0.88969	0.75684	9.04944	8.18796	5.4729	2.0876	5.25474	0.824472	4.75315	7.79678	3.23195	1.61315	1.46683	2.9856	0.426929	3.25944	2.08101	3.12282	10.814	11.451	0.739828	5.46598	4.39915	1.53212	2.02319	1.91266
FAM86HP	0.686	ENSG00000253540.5	2.19123	1.98399	4.37641	1.56521	2.03427	1.72508	4.20475	1.35102	1.97575	3.60334	0.909702	0.97978	2.49645	2.50399	1.60687	1.71279	4.661	2.90016	0.491418	0.74726	2.98707	3.23953	2.20077	5.36951	6.41833	2.40899	1.80959	2.20514	1.55449	2.14351	6.20037	0.47153	0.220882	1.695	3.16658	1.14962	1.93119	2.33205	0.287194	3.14416	7.99018	1.14544	5.50968	5.81814	2.53691	2.72394	2.07237
GUSBP4	0.68	ENSG00000239650.4	5.83869	4.10476	1.97553	6.3685	5.89066	8.39986	6.29038	1.86349	1.38197	1.63426	5.00661	6.35425	1.93713	1.80835	1.89608	1.91217	1.61786	1.55276	4.44933	2.23384	6.37487	2.9086	3.56927	10.3954	10.1837	6.55171	3.05599	5.90458	2.33469	5.36837	7.173	1.77837	0.762152	1.78726	2.30795	1.40124	4.07913	4.22149	2.05018	13.4275	11.5064	1.55654	3.12497	6.43616	4.70916	4.60538	3.4389
SBDSP1	0.679	ENSG00000225648.5	46.7416	36.0859	20.0837	78.3752	72.9901	102.577	41.6756	21.9331	20.243	20.0243	46.9733	40.7731	20.4819	24.564	22.7114	30.6123	22.8909	21.0525	47.2223	28.3359	44.4609	45.0408	21.2111	37.0692	42.2701	44.8113	25.0416	47.8757	18.5422	46.5598	56.0148	20.6044	8.50771	15.927	20.6808	10.476	52.7441	26.5497	17.3057	63.2489	41.4093	12.1052	47.9052	34.6393	31.3558	29.5599	27.563
RPL34P18	0.675	ENSG00000240509.1	1.65071	1.5804	1.00668	1.47185	1.35119	1.90712	1.1514	0.727609	0.571264	0.617782	1.21724	1.01128	0.609251	0.660677	0.632521	0.747132	0.716746	0.553098	1.01736	0.747793	1.82656	1.63475	2.68149	3.06052	2.21764	1.43402	1.08567	1.41882	1.30805	1.19111	2.22486	0.652991	0.524795	0.716316	1.33653	0.477838	1.47821	1.33942	0.680007	1.6769	3.8795	1.11436	1.38441	1.60696	1.67593	1.56054	1.26075
HERC2P2	0.674	ENSG00000276550.4	57.8626	40.0802	32.135	40.7367	40.9853	35.4983	38.356	22.9913	25.8409	30.9113	84.0948	111.656	51.2006	32.4348	24.7199	34.7342	26.0754	25.9165	38.6962	31.964	48.8238	17.1816	14.8169	49.7528	61.8604	46.4717	29.5834	50.0978	21.0267	50.3345	55.4786	17.8525	15.2511	15.0708	15.5267	13.344	38.7374	22.0578	17.3116	86.2753	53.8126	14.3615	85.1927	47.479	20.4439	20.6597	29.5089
ZNF37BP	0.67	ENSG00000234420.7	8.0315	8.63162	5.99424	11.4111	12.005	11.3785	12.1938	4.9867	5.97991	6.34312	29.186	28.7612	9.42369	8.5123	5.25331	6.1234	6.35465	4.62173	5.45016	4.3955	10.3546	8.5934	7.25105	18.4833	16.5116	15.5689	8.63661	14.1549	4.79574	13.0561	16.4749	3.34683	1.98406	4.88251	4.41493	2.06083	10.6463	11.4248	1.41708	15.3065	17.357	5.38618	18.9924	13.7479	6.5729	5.62708	12.6691
YWHAZP4	0.67	ENSG00000213131.3	0.291637	0.330236	0.24489	0.396136	0.481051	0.389108	0.686874	0.173497	0.244303	0.205816	1.22817	1.17922	0.294664	0.356467	0.216042	0.284224	0.332349	0.13949	0.201548	0.182756	0.281429	0.941474	0.76498	1.16535	1.22232	0.496614	0.371331	0.424535	0.569611	0.407567	0.44865	0.205464	0.0905702	0.198167	0.22393	0.108765	0.477608	0.38494	0.0882323	0.596585	1.42698	0.130184	1.21427	0.683983	0.269638	0.269158	0.351434
STAG3L5P	0.67	ENSG00000242294.6	22.3861	18.5353	21.2247	19.873	20.8131	21.6116	22.5416	2.43301	3.81111	4.673	47.284	60.4657	10.1656	5.84524	3.10061	4.78029	6.31045	3.01356	4.28169	2.93321	28.8507	7.33489	15.2786	27.381	39.4581	20.6348	20.3763	20.5688	13.453	18.4585	43.259	6.66063	4.4531	15.9602	18.7224	11.5859	17.4687	22.2077	8.32333	29.579	35.9179	13.4525	54.8338	31.0446	17.7244	16.7672	24.5139
EEF1B2P3	0.668	ENSG00000232472.1	5.99632	6.71155	3.84374	5.52171	5.8729	6.29683	5.10297	2.7429	1.78084	1.99075	2.54148	2.42866	1.85522	2.06297	2.22281	2.5877	2.68656	1.73627	3.73048	2.90539	7.09042	9.60182	14.1756	6.99624	7.09401	5.49703	4.91624	4.91319	7.21908	4.7163	5.89761	2.30051	1.58789	2.67697	3.16083	1.98152	5.48712	4.50151	5.45136	5.78796	11.3689	6.67824	3.08043	4.74575	8.75396	8.09651	5.82111
SMG1P1	0.667	ENSG00000237296.9	0.506911	0.43642	0.199082	0.519341	0.443288	0.565602	0.423974	0.0650646	0.0719608	0.0761006	0.479781	0.584821	0.125797	0.0987094	0.0689559	0.0764254	0.0746202	0.0664623	0.115125	0.0590625	0.49698	0.453781	0.991434	0.730204	0.61025	0.406986	0.294421	0.392859	0.254648	0.361866	0.539728	0.185386	0.0894782	0.145322	0.194923	0.0831832	0.488481	0.452815	0.305887	0.548679	0.513076	0.134296	0.238693	0.370991	0.556721	0.53479	0.369578
RPS20P14	0.663	ENSG00000223803.1	4.20219	3.91569	1.75155	2.92026	3.22851	3.53995	3.34769	0.975591	0.706757	0.876418	0.849607	0.784584	0.729893	0.78142	0.933196	0.975865	0.957957	0.806594	1.66805	1.0547	4.06191	2.53566	4.77443	3.64357	3.3389	3.12937	2.11195	2.91549	2.29289	2.65334	2.86094	1.25012	0.927383	1.45002	2.00026	1.12915	3.37025	2.39567	1.51645	3.24606	6.87802	1.48343	2.06985	3.3805	4.08985	3.88186	2.31109
RPL23AP49	0.663	ENSG00000243422.2	0.60531	0.704888	0.259062	0.634957	0.763258	0.512037	0.633511	2.86775	2.18471	1.55523	1.11287	1.19379	2.30054	3.07799	1.91206	2.64246	1.57334	1.48088	2.7816	2.22759	1.06292	1.83174	0.125211	1.16422	1.42629	0.67086	0.390256	0.523111	0.511382	0.513111	0.37591	0.83101	0.807003	0.782001	0.8169	0.189981	0.525582	0.528777	0.13092	1.28462	0.789841	1.68563	2.12222	0.653796	0.505319	0.426633	0.370097
HERC2P9	0.663	ENSG00000206149.10	17.8436	9.75516	4.88916	10.0837	10.7215	10.3195	11.477	7.38005	8.35453	9.30879	24.11	24.846	12.5744	9.92145	8.51945	9.32113	8.33512	9.22051	12.0379	11.4027	16.0255	5.57001	4.06701	11.7466	14.8613	11.2807	8.18652	12.6942	6.51567	13.0457	12.4657	5.12832	4.07878	3.96108	6.07664	2.8675	10.4826	6.65173	4.85975	29.9296	15.732	2.83824	12.5399	14.5749	9.66622	9.56777	8.72664
RN7SL608P	0.662	ENSG00000239884.3	4.40142	3.7261	2.04045	4.6615	3.9793	4.23918	4.77839	0.487802	0.489325	0.761138	4.5643	4.82807	1.15947	0.897323	0.669621	0.966038	0.694306	0.514804	2.14453	0.847175	4.3448	2.05418	2.80514	9.89952	4.60236	3.50063	2.70415	2.83478	3.75147	2.6618	3.48447	2.19338	0.805567	1.87277	1.72644	1.60904	7.45638	4.26536	1.29109	7.36622	5.95465	1.25499	4.9967	4.77174	6.5486	6.16498	3.76564
MT1XP1	0.661	ENSG00000233929.1	1.54051	2.06794	0.588641	2.28936	1.92218	2.78667	0.647379	0.581051	0.888638	0.713287	1.85673	1.98312	0.937768	0.987117	0.6847	0.711776	0.746206	0.765355	0.571063	0.849874	1.60567	1.1327	0.341866	1.13344	0.961456	0.758156	0.56039	0.836408	1.802	0.769815	1.44066	0.524109	0.355402	0.99697	1.08399	2.1608	1.98437	0.912874	3.73862	1.40731	0.979161	1.0117	1.0761	1.36868	3.78955	3.4356	0.644354
TTC3P1	0.66	ENSG00000215105.4	2.33824	1.66293	1.36978	2.51851	3.00671	2.88428	2.40948	1.33582	2.18555	1.4863	5.93257	4.65859	2.39286	3.08495	1.47902	2.11964	1.93007	1.00486	1.86018	1.21559	2.30843	1.4591	0.25029	2.89483	4.23524	2.81122	1.45049	2.45646	0.871379	2.38027	3.21771	1.20166	0.658511	1.02473	0.872607	0.466193	1.48812	2.10515	0.62701	4.39524	3.82103	0.666526	4.07767	3.23203	1.32927	1.48218	1.12308
TMEM198B	0.66	ENSG00000182796.13	35.2813	32.2594	26.1203	29.7583	28.2774	14.5438	29.71	8.75723	7.80755	8.81321	12.247	14.6575	9.79296	8.65291	9.46714	8.96873	7.96405	7.51833	17.8415	9.87439	38.307	25.0554	17.8919	58.9545	62.2047	21.8547	25.1738	22.2039	21.2106	20.2902	48.1659	13.1834	6.7959	11.3861	12.84	15.9283	38.9669	32.1318	3.24169	75.9759	57.7339	18.6339	22.8787	50.1866	35.4537	34.0857	32.1677
PDXDC2P	0.659	ENSG00000255185.5	12.5798	8.28072	5.85404	15.3984	11.496	13.0814	10.22	1.62002	1.52631	2.11346	13.3143	15.7966	2.81449	1.97935	1.88413	2.17217	2.26607	1.75949	3.12144	1.90108	13.7345	6.71809	4.97277	12.1028	12.0918	10.1751	14.8736	10.3315	10.6641	9.74266	10.3754	4.43831	2.22831	5.35038	4.19185	7.07683	14.4382	28.167	3.19562	17.0049	16.1178	9.61689	18.5317	17.8831	11.4199	12.6705	20.3629
RPL12P4	0.653	ENSG00000185834.10	5.5099	4.46686	2.52496	3.64151	4.27644	5.15472	4.30044	1.30656	0.926526	0.854527	1.48701	1.42304	0.873074	0.989513	1.02658	1.24178	1.02025	0.707184	2.00944	1.26521	5.44629	6.56768	9.25032	6.04464	5.691	4.76019	3.02381	3.42738	3.86679	3.1945	3.53512	1.55066	1.06557	1.7561	2.5998	0.94683	4.23763	3.4878	2.70825	4.80538	9.43421	2.75319	2.80482	5.02884	6.5153	6.39644	2.85373
PHBP9	0.653	ENSG00000230224.1	5.11317	2.47701	1.21824	4.54005	3.28578	4.76519	3.53924	0.529563	0.680626	0.771745	4.82214	5.42891	1.14847	0.991815	0.648418	0.765221	0.933151	0.479141	0.993277	0.499036	4.91934	2.7067	5.33666	5.93382	5.83925	2.90883	2.07302	3.12912	1.55719	2.74673	4.12886	1.19041	0.62013	0.837778	1.35294	0.5341	4.84097	2.82247	0.675618	8.1355	6.73329	1.13524	2.52814	2.91778	5.35801	5.85574	3.24929
SCAND2P	0.651	ENSG00000176700.19	4.52482	4.39703	5.12775	5.94287	5.45085	4.2825	7.14252	2.08891	2.39233	3.15971	14.6457	15.0097	3.26336	2.81217	2.50199	3.25919	3.81178	2.41744	3.03359	2.36059	5.46856	3.86685	2.42905	7.45707	9.02917	5.88975	4.21568	5.9139	3.43839	5.15597	9.27225	3.27906	2.11413	3.29521	5.24642	2.35599	6.09434	4.98434	1.01584	8.20331	10.0137	3.26566	11.576	9.46181	4.34784	4.43367	5.29672
ZNF542P	0.65	ENSG00000240225.10	6.34519	7.78325	5.97119	7.00311	8.67779	7.11748	8.66704	5.98949	7.28509	8.05774	21.6275	16.0563	6.70327	10.6459	5.42052	8.43953	8.77338	5.99733	7.14147	5.42495	7.39758	10.2125	3.24534	9.96538	10.0896	9.54043	4.76282	9.20104	3.18744	9.36952	12.9679	6.03196	5.12802	5.32622	8.4447	3.96661	6.69792	5.38694	2.80826	8.73199	14.1593	1.74953	16.043	12.4021	4.18123	3.68283	4.63495
FERP1	0.65	ENSG00000232149.1	2.67594	1.75016	1.13369	2.1128	1.79982	1.91708	2.19788	0.285437	0.334277	0.402432	1.49413	1.439	0.400382	0.282265	0.416955	0.36876	0.388564	0.254256	0.75649	0.373352	2.48561	1.05286	1.35321	4.73628	3.76179	2.02016	1.5573	1.9273	1.63697	1.91264	3.31063	0.907878	0.335845	0.724038	1.34032	0.671564	3.87228	2.0097	0.384011	4.23734	3.96384	0.766906	2.20811	2.59116	3.23512	3.10945	1.95749
DNAJC19P5	0.65	ENSG00000225808.1	2.15248	2.62573	0.894633	4.1313	2.69623	3.74211	3.94575	0.540166	0.549058	0.610406	2.47615	1.9765	0.585481	0.563188	0.512808	0.628406	0.579622	0.506445	1.04836	0.605455	2.611	0.617055	1.04827	5.73516	4.64249	2.03297	1.44201	2.06477	3.39939	1.81212	2.892	1.38365	0.403891	1.26584	1.8073	0.873593	5.96971	2.29998	0.664734	5.71669	6.08014	0.811666	1.76795	3.1264	4.38699	3.6876	1.66811
TECRP1	0.64	ENSG00000235043.3	1.48046	1.60679	2.05121	1.17567	1.16565	1.04398	1.05368	1.38046	1.53954	1.38468	3.27236	3.43129	2.00167	1.77459	1.60294	1.72957	1.44236	1.34899	2.61452	1.84092	1.88648	0.75775	0.727709	1.81545	1.83418	1.02385	1.10213	0.83993	4.68896	0.750771	1.61677	0.835011	0.545118	1.22732	1.49088	0.957657	1.52418	2.43229	1.66332	1.97536	1.72779	0.527929	1.56596	1.97125	4.38426	4.35477	1.30324
PSMC1P1	0.638	ENSG00000241506.1	0.974264	0.725181	0.565676	1.01172	0.923788	1.2827	0.646713	0.249268	0.333811	0.279828	0.611286	0.543516	0.470182	0.513641	0.269121	0.407045	0.322451	0.237233	0.420378	0.354194	0.790542	0.976207	1.16737	0.504021	0.67218	0.851371	0.587908	0.822988	0.653121	0.810511	0.439707	0.573057	0.511544	0.346728	0.525728	0.268308	0.87613	0.580795	1.7317	1.12995	0.641083	0.227287	0.447248	0.628056	0.798557	0.894549	0.529711
MAGOH2P	0.638	ENSG00000264176.1	4.3979	2.37946	2.47043	4.34931	3.91888	5.77722	4.38774	0.826569	0.817291	1.19823	2.65843	2.73815	0.905683	0.986657	0.972426	1.01596	1.20277	0.798828	1.48226	0.893573	3.99285	1.94086	1.17208	7.32499	8.13907	4.14299	3.42611	3.71369	2.21705	3.4841	6.37122	1.14592	0.86925	1.23856	2.41358	3.59344	3.01306	3.20999	2.54619	5.82616	6.86019	1.50971	3.23447	6.14034	3.27789	3.60738	6.33815
RPL29P11	0.637	ENSG00000224858.5	3.07772	2.35907	1.37442	2.3562	2.42828	2.85099	2.01911	0.669189	0.532198	0.628685	1.13722	1.26391	0.68049	0.592549	0.778336	0.666761	0.669367	0.530743	1.51123	0.787335	3.03633	2.15521	3.46977	2.45955	2.99001	2.20075	1.46613	2.27891	1.67701	1.85289	2.68114	1.29742	0.799772	0.96918	0.793162	0.697775	2.81654	1.83549	1.4541	4.37542	5.11663	1.24645	2.45086	2.56388	3.3392	3.52953	1.50219
FTH1P8	0.637	ENSG00000219507.4	6.12527	5.21034	3.40795	4.76213	4.93426	4.61649	3.3041	3.42935	3.09354	1.93746	1.25248	1.44671	3.12871	3.04403	2.67091	2.51612	2.10528	1.62941	5.60966	2.34696	4.77598	7.68058	2.74455	2.88934	2.27622	3.13645	3.16784	3.54768	2.27951	3.37316	2.71098	2.44571	1.58752	2.74164	2.57964	1.18158	7.0757	2.60627	1.93318	8.72386	3.12888	1.33819	2.00728	2.63657	1.67219	1.96536	3.12793
PRDX3P1	0.636	ENSG00000229598.1	3.2787	2.90541	1.05979	6.01724	4.28759	6.53311	3.33278	0.315624	0.297604	0.464128	1.71091	2.42138	0.687685	0.396272	0.529707	0.413594	0.414083	0.354556	0.969983	0.398175	3.70704	0.740883	1.35437	4.4697	3.80115	4.44676	2.19922	3.24927	1.7058	2.98263	3.36934	1.32345	0.570221	0.843661	0.991658	0.653407	5.21997	2.82134	0.860754	4.40533	4.82065	0.920595	2.9222	3.89296	5.51003	4.70058	1.94906
PABPC1P4	0.633	ENSG00000255642.1	1.32067	2.58134	0.756201	3.99441	2.95854	5.87079	3.71791	2.63136	2.31499	3.37992	4.1373	3.30528	2.60594	2.86634	1.54667	3.38818	3.62737	2.73608	3.4976	3.07484	3.19754	4.99169	0.764459	3.33392	4.31181	4.49933	1.65736	4.49697	1.15607	7.15784	4.87742	1.22799	0.349647	1.025	1.49412	0.231064	1.88731	1.51245	0.145913	4.89828	6.14725	0.397104	2.79063	3.11505	0.913255	0.878772	1.25607
SMG1P3	0.632	ENSG00000180747.15	1.16455	1.04115	0.417768	1.26735	1.06332	1.42197	1.28279	0.201991	0.245307	0.260711	0.874034	1.01465	0.396973	0.287882	0.243557	0.265992	0.23379	0.192349	0.39523	0.228537	1.18653	0.949913	2.22405	1.53834	1.49933	1.10151	0.771878	0.968222	0.655214	0.897192	1.13627	0.451282	0.219248	0.407674	0.374387	0.201397	1.16285	1.03411	0.767088	1.42257	1.32166	0.296728	0.636898	0.926523	1.62062	1.5347	0.961023
FTH1P20	0.63	ENSG00000226564.1	7.18301	6.11735	3.87597	5.69898	5.93117	5.28461	4.97988	4.05707	3.19916	1.878	1.29025	1.29242	3.38604	3.52238	3.13656	2.76006	2.16702	1.86649	6.47983	2.92063	5.81926	8.20026	2.64091	4.64607	3.86516	3.71627	3.6845	4.10387	2.65517	3.79023	3.84414	2.57396	1.68848	3.34304	2.83652	1.38783	8.06991	2.69311	1.9399	10.0798	3.51608	1.57981	2.32325	3.28242	1.94963	2.15954	3.80391
FTH1P7	0.629	ENSG00000232187.1	5.74428	4.72232	3.27406	4.35377	4.63502	4.31679	3.18522	3.24746	2.66946	1.57271	1.32469	1.37883	2.78935	2.80191	2.35386	2.31433	1.83687	1.55025	5.30341	2.14765	4.35521	7.4272	2.60192	2.88973	3.31861	2.9159	2.87037	3.29968	1.9895	2.90868	2.96324	2.14126	1.43348	2.64799	2.40418	0.989974	6.24887	2.23048	1.67218	7.4598	2.80742	1.20454	1.75478	2.31798	1.43701	1.81705	3.01917
RN7SL145P	0.624	ENSG00000244357.3	1.67988	1.42198	1.03177	1.58169	1.62538	1.0456	2.2275	0.329216	0.355107	0.403974	3.38321	3.13925	0.640512	0.597974	0.38866	0.607954	0.507974	0.288878	0.745461	0.407723	1.78779	1.27147	1.35871	4.02624	3.74289	1.69253	1.47053	1.35219	1.08475	1.31764	2.86549	0.903453	0.42369	0.645404	0.818054	0.463639	2.81152	2.06317	0.697651	3.50868	3.26958	0.837413	2.72675	1.7415	1.63934	1.45728	1.81242
RAB28P5	0.624	ENSG00000225400.1	5.03273	4.79284	3.44465	9.66538	8.91988	10.6437	9.93319	4.91743	4.84485	5.78376	15.5766	14.4909	5.4323	5.49319	5.08109	5.84197	6.91333	4.26645	6.57719	4.42954	5.95872	1.70056	1.93595	11.9958	12.8617	10.9604	4.15986	9.52225	2.37773	8.36449	9.73332	5.85771	3.17785	2.564	3.90286	1.14754	7.34736	3.05806	5.36545	11.9935	17.0086	1.50102	11.3476	10.1761	3.57605	3.78508	2.9942
YWHAZP5	0.62	ENSG00000213260.3	0.589024	0.435291	0.262304	0.556085	0.594013	0.626073	0.401425	0.264169	0.283801	0.165806	0.404677	0.238049	0.245681	0.454963	0.192691	0.283548	0.271386	0.131228	0.24216	0.158205	0.428685	0.731881	0.740694	0.405348	0.564347	0.337322	0.474086	0.353341	0.924977	0.365488	0.314415	0.128866	0.0588653	0.113993	0.0693813	0	0.400028	0.299398	0.0866774	0.944601	0.332692	0.0888791	0.167316	0.295266	0.602128	0.61936	0.670684
WHAMMP3	0.62	ENSG00000276141.4	5.70648	4.21696	2.23176	6.30593	3.91332	3.89154	3.69199	1.14335	1.45556	1.36512	4.59109	3.8171	1.47216	1.87583	1.1968	1.75649	1.51566	1.19895	1.81307	1.70814	4.62292	4.1077	2.0662	6.36719	7.26153	3.71204	1.69898	4.12558	0.740336	4.01064	4.01307	1.43269	0.833924	1.6982	2.79233	1.66534	3.04314	1.45866	0.861742	4.63297	4.78458	1.1719	3.57213	3.9396	1.20836	1.31663	1.99639
VDAC1P8	0.62	ENSG00000229036.7	2.29989	1.2162	2.21025	1.94182	1.85742	1.88026	2.31142	0.529048	0.635543	0.682146	2.41892	2.53699	0.935311	0.794993	0.578995	1.08838	0.770669	0.566056	0.986806	0.73117	2.04913	1.62177	1.35344	3.96397	3.37332	1.63521	1.47285	1.92958	1.05177	1.79499	3.41459	0.75109	0.633755	0.859624	1.31184	0.549623	1.91722	1.41808	0.589606	3.3372	4.26534	0.626236	2.02776	1.65916	2.23244	2.36249	1.96772
TSPY26P	0.62	ENSG00000235217.6	2.05796	2.11156	2.92578	5.75269	5.06349	5.39934	6.77138	4.77306	6.10061	5.34891	12.5172	11.3847	7.381	8.56123	3.5953	7.19218	7.98366	4.06351	3.85852	3.26889	3.13838	2.83105	0.37901	10.4016	12.0761	9.10162	3.65489	7.30409	1.34308	6.87298	10.0994	1.84512	0.916669	2.37053	3.99931	0.261484	2.42469	3.17279	0.496039	4.67729	10.6855	0.798237	6.98568	7.35045	1.33272	1.26678	2.65872
MEIS3P1	0.619	ENSG00000179277.9	11.4717	10.6691	9.68178	12.8696	11.8812	10.9786	15.4585	2.07791	2.39549	2.85876	3.91452	3.23082	2.508	2.67851	1.86983	2.84438	2.17955	2.10561	2.30288	2.56737	11.5373	14.624	0	5.74511	10.0289	9.28038	5.65831	13.0085	2.61344	13.6784	12.2687	5.77287	2.70715	2.63962	3.77973	0.354718	8.21981	8.21534	0.906261	7.68937	11.4794	2.26793	5.21215	6.30679	1.86438	2.50422	4.26358
ABCA11P	0.619	ENSG00000251595.7	3.48005	2.32975	2.09792	2.5838	3.05935	3.06873	4.77011	2.60824	3.25817	3.42813	7.3688	5.72363	3.49727	4.03494	2.66475	3.97035	3.58285	2.82654	3.32179	2.15365	4.43494	2.43943	1.5309	5.53334	5.86281	4.80683	3.64937	4.20637	1.97776	3.74622	6.56427	1.45087	1.03847	1.85466	5.35865	1.06585	3.12855	3.34291	1.13967	5.95282	4.80226	1.67143	9.7282	7.02372	3.735	3.60068	4.21047
CCT6P1	0.618	ENSG00000228409.6	9.73714	6.31473	3.81652	8.31859	8.08145	9.9561	21.7198	2.26176	3.08149	2.71547	17.195	14.7198	4.21462	4.40607	2.79686	3.94991	3.13323	2.20298	4.28116	3.03578	9.67631	4.60223	11.472	16.541	17.4733	21.4264	9.44738	16.6681	6.08555	16.9209	16.6705	2.11487	1.22594	3.17781	5.66435	3.13275	10.0827	6.48003	2.17723	12.4917	14.4382	4.32967	8.36193	14.4224	9.44763	9.36191	9.56685
STAG3L1	0.614	ENSG00000205583.13	0.945473	0.662643	0.505088	1.10439	1.0293	1.07585	1.11415	0.176481	0.206806	0.200793	1.47462	1.54013	0.304147	0.286191	0.214777	0.282256	0.266048	0.191191	0.432024	0.193581	1.05662	0.735975	1.14512	1.19679	1.59738	0.743193	0.675716	0.772777	0.476882	0.725051	1.51093	0.355579	0.219343	0.496393	0.698298	0.301095	0.879304	0.72987	0.373781	1.51882	1.4109	0.258259	0.9059	1.03348	0.669794	0.711089	1.00024
RAB11FIP1P1	0.614	ENSG00000228492.2	11.2601	8.30744	9.0826	8.62502	9.39142	8.67393	12.7757	0.663742	0.736899	1.05411	5.80014	11.6304	1.75485	0.8686	0.860173	0.913058	1.01739	0.70858	1.38074	0.979551	9.75432	11.3024	8.29462	15.7945	16.4156	9.59414	8.63606	10.8888	8.29474	10.2686	15.1294	3.22975	2.17046	2.74335	3.07679	3.06556	12.3899	11.8356	1.95564	17.6509	20.2276	4.46553	13.566	11.3357	12.1003	11.7574	12.4003
PI4KAP2	0.612	ENSG00000183506.17	16.3058	14.5521	7.02152	16.8693	13.8655	13.8218	13.0887	4.84583	8.94578	6.75494	16.9941	20.6542	14.3563	12.013	5.3861	7.83524	8.40124	5.16706	6.82218	5.13452	15.8212	8.54363	7.27268	26.8714	22.1029	16.275	12.8763	15.8924	9.44851	14.683	25.9408	5.08393	3.51323	7.87427	8.20817	4.78766	18.2555	9.20001	5.23968	24.379	33.2477	4.59702	27.3248	13.9239	9.05616	9.15117	13.5971
PARGP1	0.611	ENSG00000239883.8	2.87064	2.25696	2.04366	3.20368	2.99125	3.40274	3.33489	0.67083	0.764947	0.933816	5.54947	6.42484	1.41978	1.07172	0.774403	0.90247	0.94975	0.680026	1.48391	0.806074	3.26723	2.79805	4.92164	4.36986	4.3975	3.12733	2.39043	2.69497	1.94849	2.53083	4.14633	1.3276	0.801763	1.24798	1.23017	0.701473	2.60901	2.8423	1.1565	4.82754	4.80869	1.27585	3.32794	3.15589	3.39306	3.46556	2.99797
TEKT4P2	0.61	ENSG00000188681.11	3.16358	4.41908	4.41817	3.67236	4.0307	2.5853	3.34517	2.11002	1.91765	2.91471	2.12339	2.33462	2.27459	2.1703	2.54848	2.71031	2.89859	2.67376	4.22121	2.50529	4.26357	2.59003	1.8083	5.84422	5.24743	3.04826	2.03255	3.6295	3.69005	3.77879	8.14402	1.83225	2.1462	2.70147	1.92443	2.07794	3.33484	2.0681	1.25254	3.97066	5.32459	1.56622	5.44299	4.97455	3.10406	3.21253	2.26275
RPS28P7	0.609	ENSG00000227097.5	81.5117	82.4816	68.2365	61.2124	69.5783	69.1329	52.5756	35.6289	30.3683	33.6528	40.2396	40.3784	25.8504	30.619	28.2721	37.3336	35.5613	29.4861	35.4054	39.5192	89.511	105.373	167.828	96.2992	80.9999	61.9624	67.3713	57.3463	111.304	51.6892	68.6717	38.6702	30.7874	38.9508	35.9697	41.9944	91.7114	73.7336	46.8335	76.1456	162.912	67.5668	77.8312	96.5057	136.354	130.859	79.116
RPL35P1	0.607	ENSG00000237991.3	1.35627	1.3051	0.791256	1.19956	1.18196	1.37472	0.950444	0.570159	0.490666	0.404364	0.539158	0.518496	0.497118	0.545683	0.391498	0.501612	0.530705	0.300397	0.585117	0.512938	1.51324	1.3085	2.52905	1.41804	1.54786	1.16416	0.87367	1.05381	1.39424	1.02637	1.30994	0.612248	0.441294	0.505642	0.429564	0.462862	1.30884	0.982027	0.935657	1.60248	2.42213	0.917052	0.990043	1.25908	2.20418	2.14154	0.889122
PPP4R1L	0.606	ENSG00000124224.16	7.58803	4.74585	5.10692	7.01964	6.21603	7.23706	7.24709	0.922057	0.861752	0.995708	2.6151	2.79898	1.10252	0.905434	0.979916	1.52978	0.912084	0.846871	3.54755	1.50966	6.43098	5.21691	5.03708	9.94187	11.1984	7.15812	4.47962	5.95107	3.36735	5.04853	7.51347	1.98104	1.13847	3.28264	3.46394	0.972972	7.56027	4.44811	1.18963	11.7774	12.0217	1.44659	3.39276	5.47858	5.0627	5.66806	5.16604
NSUN5P1	0.599	ENSG00000223705.9	17.2328	15.4695	19.8257	26.7676	23.3557	20.0746	29.7824	7.05019	8.45927	8.48231	39.1852	44.51	14.5082	10.7043	7.96311	8.98497	9.41094	7.02197	10.6671	7.43641	23.1476	13.9396	18.1914	40.2463	51.132	29.1917	26.2161	23.645	19.2505	21.5077	39.8018	9.04623	5.92	20.8282	23.5899	11.5312	23.7129	26.5027	6.80738	32.3593	33.3591	17.4037	48.0088	52.773	20.7573	19.4375	34.9809
RPL32P3	0.587	ENSG00000251474.6	7.87631	5.58295	5.21561	9.44945	8.59503	8.82775	10.1158	2.51912	2.67744	3.16771	10.2283	11.0482	4.17829	3.526	3.06039	3.79074	3.72287	2.54271	5.08503	2.7524	8.45076	7.7562	12.6665	12.178	14.5629	8.01254	6.64407	7.56383	6.57717	7.12172	12.9069	3.05144	1.90013	3.84447	6.26	2.38021	9.91085	9.01396	1.77586	13.2432	15.723	3.33022	10.7175	12.349	7.4346	9.01323	7.93878
RPL35P5	0.583	ENSG00000225573.4	2.18481	2.0514	1.38338	1.74326	1.99893	2.1005	1.8439	0.811708	0.764781	0.707848	0.985518	0.943553	0.786238	0.756912	0.835699	0.960796	0.908898	0.639737	0.947322	0.896678	2.34606	2.3126	3.75961	2.18344	1.51461	2.04231	1.35381	1.86675	2.23812	1.73595	2.28172	0.831885	0.740096	1.0678	1.52123	0.794779	2.20356	1.61679	1.54427	2.48325	3.89426	1.49381	1.85676	2.10127	3.24507	3.11139	1.46283
PPP1R14BP3	0.579	ENSG00000179967.11	2.92233	3.19539	1.53353	4.85105	3.7418	3.46928	1.95126	1.09526	0.792653	0.962759	1.91946	1.81693	0.933495	0.927262	1.26352	1.14753	0.839547	0.945431	3.04204	1.62783	2.9648	2.59094	2.70016	6.0426	3.00929	2.13712	1.60934	1.94844	3.75232	1.80703	2.1297	2.15424	1.19758	2.26215	2.62116	2.03638	5.78235	2.41311	1.78288	3.90483	2.83844	1.5273	2.70971	5.11812	4.82389	4.36214	1.49581
SNRPGP15	0.578	ENSG00000224543.4	4.46251	3.65351	4.21836	8.13558	7.16351	8.05035	6.91296	1.45712	1.81872	2.03766	2.89949	3.5177	2.54058	2.14223	1.72947	2.53042	1.93779	1.48998	3.41793	2.15074	5.27717	7.52649	8.38981	6.95544	6.04948	5.51283	6.15786	7.73584	10.8728	7.14189	4.36645	2.41255	2.13885	3.03356	4.13853	1.32458	7.17012	6.49843	2.10234	7.28	4.53584	1.86013	5.33495	5.10344	6.79437	6.67204	4.70053
HSD17B7P2	0.578	ENSG00000099251.14	7.49285	6.72822	5.78384	9.16263	7.53713	9.01405	8.63457	3.7368	3.95121	2.94924	5.96667	5.65229	4.23945	4.05795	4.55576	5.54895	2.96095	2.91104	13.5651	5.06638	8.12282	2.65775	17.0787	12.4545	13.8861	6.16821	5.21338	5.75871	6.387	5.25086	11.2641	2.98575	1.19505	4.36686	5.69167	6.16503	12.6106	5.98302	0.907513	15.846	10.4577	3.28507	13.4013	15.1561	8.78909	9.02567	6.70149
RP9P	0.573	ENSG00000205763.13	13.8634	10.089	11.7545	16.6389	16.1608	17.2667	16.4676	13.0435	13.9934	13.0393	13.855	12.2015	14.1035	16.8015	12.5558	14.9651	12.9145	12.158	18.1972	13.8382	12.5514	11.2128	4.42016	23.5786	21.6835	19.1295	9.08803	16.5595	6.45679	16.4377	15.649	6.01044	4.41722	5.21779	10.771	1.98512	11.9851	6.65852	6.6619	23.7328	18.6678	3.5363	19.2377	17.1121	8.75614	9.4239	6.93186
WASH5P	0.57	ENSG00000282458.1	1.08449	0.781944	0.822236	0.942109	0.838094	0.855746	0.972294	0.202035	0.229948	0.260047	1.37456	1.75791	0.444941	0.320299	0.224794	0.264816	0.272905	0.20518	0.445981	0.266316	1.18708	0.707931	1.05143	1.32044	1.84126	1.0477	1.04643	1.03902	0.929835	0.932109	1.36834	0.432897	0.257491	0.56282	1.50324	0.393892	1.22861	1.29962	0.50933	1.64386	1.75669	0.655978	1.34777	1.36702	1.58983	1.70451	1.24475
GLUD1P3	0.566	ENSG00000250959.2	4.04249	2.31266	3.17253	6.20337	5.2078	5.75082	5.36963	0.812352	1.0924	1.02382	4.18414	4.9778	1.66821	1.42787	0.988796	1.16665	1.15104	0.725145	1.64065	0.909952	4.58435	3.26054	4.0389	4.92156	5.94265	4.1216	2.89611	3.92517	2.72223	3.87193	5.09803	1.95841	1.30389	1.44309	1.84498	0.676368	4.53665	4.24556	1.96606	7.76445	5.89197	2.55762	6.9606	4.25698	4.00185	4.65244	3.88286
PMS2P3	0.561	ENSG00000127957.17	8.14014	6.02369	5.60581	10.842	10.0543	10.8127	11.8715	2.6129	2.87265	2.9847	14.8535	15.227	3.72569	3.42277	2.83588	3.58386	3.41384	2.44977	4.33149	2.82185	9.15896	7.1579	14.0988	13.1259	14.6916	9.27945	7.17372	8.31743	5.77708	7.78568	12.6572	3.3154	1.77618	5.24625	7.4403	2.9724	9.60488	9.28842	2.32452	15.0292	14.2052	3.08448	13.5162	13.1367	8.79865	9.76735	8.15104
ZNF137P	0.56	ENSG00000123870.10	3.71093	3.1172	2.44379	4.61464	4.44233	3.94222	5.27296	0.970137	0.957993	1.57877	5.66661	5.66234	1.34708	1.25996	1.28765	1.44938	2.01156	1.25711	2.07414	1.39567	4.16575	3.88218	5.10931	6.66886	7.87868	4.47144	4.43343	4.23247	2.47295	4.00106	5.46112	1.50817	1.01221	2.6277	5.05409	0.598886	3.70677	4.45559	0.820561	6.283	6.2997	1.58154	3.70012	6.40587	2.80956	2.92836	5.33649
DUSP8P5	0.56	ENSG00000235316.1	4.89572	2.78815	4.63216	8.03564	6.71409	7.138	6.58155	1.17442	1.50428	1.32518	4.26013	5.78285	2.41627	1.84464	1.48293	1.63829	1.62151	1.04373	2.16697	1.2556	5.56539	4.23976	5.08354	7.82139	9.60728	5.22664	4.08429	5.15931	3.78677	5.23959	7.51177	2.80681	1.83522	2.00886	1.72613	1.05912	6.0549	5.76044	2.77876	10.1231	8.50879	3.52714	10.332	6.04714	5.07353	5.8616	5.2687
CICP14	0.559	ENSG00000281490.1	15.9181	11.2773	12.3293	17.1915	16.027	14.3222	14.9635	2.52132	3.18007	3.63395	16.3533	20.7386	4.44521	3.76559	3.0973	3.16265	4.21454	2.61591	4.1673	2.78971	16.4682	12.1926	8.41753	19.7162	20.1772	14.8542	12.1513	16.97	9.56749	16.5876	18.5465	5.487	3.23246	3.96935	4.62984	3.57061	14.0222	15.8371	3.74471	24.4659	25.8761	7.39843	16.1764	14.2548	15.5059	15.4733	13.8927
MRPS31P5	0.537	ENSG00000243406.6	6.11701	3.61512	3.38951	4.57071	5.03636	4.92862	6.84629	4.20381	3.47999	4.42811	12.6919	11.4429	4.38169	4.11048	5.96053	5.60618	4.26491	4.58972	10.3281	6.21529	6.22713	5.01601	7.53097	10.2823	11.355	5.90375	5.38466	4.71098	3.17346	4.55206	8.66471	4.21713	1.89855	3.3235	5.60349	2.08402	5.86322	5.4593	1.25707	12.8032	11.2027	2.62774	9.67284	7.86965	5.40648	5.62565	6.36293
PRPS1P2	0.534	ENSG00000232630.1	5.4061	4.40173	3.98507	5.57677	6.08548	3.52643	3.51482	1.47199	1.54753	1.98319	5.06747	5.78361	2.06222	1.73836	1.45929	1.60751	2.1249	1.34832	2.37682	1.69081	4.87723	4.56987	3.34291	6.38908	7.48644	4.93332	4.22947	3.99299	3.44597	3.51027	6.72195	1.93654	1.34061	3.04699	3.56503	2.34619	6.0631	4.51657	2.52022	5.84389	7.76985	2.09882	7.61698	6.59743	4.59268	3.26534	4.78458
PMS2P4	0.527	ENSG00000067601.7	5.53674	4.07458	5.48136	8.6864	7.40854	9.35688	7.04866	7.25586	8.68342	6.51828	13.5511	11.8825	8.73125	10.2393	6.48521	8.24926	8.19336	5.60412	10.9661	7.40428	6.04701	4.78381	11.2274	11.9552	9.5809	5.27999	3.07069	6.04256	3.3508	5.96947	6.6568	3.08537	1.33874	6.87147	7.03319	0.986233	4.80568	4.00079	1.77908	10.758	8.98576	0.831883	8.4701	9.40391	4.40796	4.64388	3.332
MTND4P12	0.523	ENSG00000247627.2	9.70083	9.65056	15.4886	5.32084	6.72102	6.4077	6.94488	15.7323	15.0967	16.6923	11.6759	13.057	15.6771	14.2523	19.1849	17.4894	17.644	17.3441	14.1525	17.2184	9.35822	4.92844	5.99442	4.65732	5.93962	10.4641	11.969	12.1151	6.29473	11.7138	5.1936	17.1649	22.559	17.2442	16.1601	15.9414	7.98657	8.99555	13.6676	8.31879	6.53411	4.25221	6.93138	11.3607	8.80219	8.14995	11.1413
SUZ12P1	0.514	ENSG00000264538.6	6.48492	5.79706	4.40765	7.99598	7.9651	7.65038	11.2852	7.33414	8.61294	7.05978	17.9932	16.2745	10.2425	11.2601	8.60751	6.80911	8.3929	5.71919	7.32201	5.74577	7.62902	6.19497	10.4731	17.7175	17.7764	11.3294	6.63326	8.62673	5.27816	8.16809	16.0286	3.40163	1.61927	4.27076	7.28816	2.09583	8.8437	7.41374	1.72382	13.0359	14.508	2.1507	15.3263	14.4823	5.82037	6.33041	7.37027
TBCAP1	0.505	ENSG00000226781.1	0.394809	0.383	0.514629	0.392629	0.421207	0.653876	0.318681	0.207491	0.229751	0.230344	0.304121	0.219888	0.212514	0.29889	0.215083	0.340841	0.236517	0.168823	0.250407	0.259327	0.401833	0.457532	0.665862	0.435981	0.531865	0.437082	0.271105	0.39369	0.326356	0.324138	0.51754	0.198763	0.152021	0.260175	0.286042	0.228328	0.46576	0.272591	0.199114	0.48936	0.624179	0.113474	0.413131	0.410348	0.248074	0.235072	0.213989
BTF3L4P2	0.496	ENSG00000213189.5	0.528033	0.555398	0.608391	0.527943	0.593637	0.516352	0.353564	0.208283	0.203386	0.149454	0.304183	0.287781	0.193196	0.250958	0.203561	0.268012	0.1633	0.134683	0.33779	0.212071	0.535575	0.646003	0.69855	0.7582	0.400462	0.349288	0.222648	0.366186	0.442899	0.363193	0.619567	0.28125	0.160029	0.285279	0.523504	0.145694	0.480531	0.380843	0.396618	0.47444	0.738909	0.221901	0.500284	0.50142	0.456755	0.509874	0.225921
WASH7P	0.49	ENSG00000227232.5	4.06403	3.37111	2.68549	4.04762	3.90076	3.63963	5.16375	1.43859	1.69285	1.56605	4.99231	5.72099	2.48317	2.14667	1.68599	1.74811	1.53899	1.44167	2.73049	1.74194	4.43876	1.6786	2.49477	5.62935	7.09749	4.64777	3.59509	4.32641	3.11749	4.10335	6.13409	1.52031	0.924962	2.77081	2.21451	1.76541	4.50841	3.52767	1.41667	6.68531	6.6341	1.80871	5.42546	7.08318	5.93298	6.13265	4.19378
WASH4P	0.49	ENSG00000234769.7	2.0156	1.59794	1.34125	2.19337	2.09769	2.015	2.24589	0.800381	0.942394	0.960576	3.03236	3.29839	1.43619	1.2289	0.925865	1.01	0.996994	0.821404	1.41287	0.880539	2.13217	0.860802	1.3565	3.59545	3.69903	2.29409	1.72922	2.06593	1.49183	2.01437	3.24961	0.813703	0.53585	1.48318	1.57969	0.770651	2.14198	1.62262	1.07159	3.2264	3.08476	0.874139	2.65308	3.08976	2.36421	2.59194	2.45032
COX7CP1	0.46	ENSG00000235957.1	0.857098	1.09774	1.28946	1.28812	1.1041	1.58213	1.08551	1.11776	1.07879	1.07315	1.35844	1.44856	1.22337	1.4394	0.958775	1.17977	1.34178	0.942127	0.829252	1.22184	1.04427	1.05957	2.27187	1.64703	1.79594	1.77448	1.46563	1.54096	1.07028	1.49638	1.4103	2.35136	2.25237	1.22992	2.38575	0.694641	1.30103	1.27443	2.09825	1.15657	1.82218	0.558716	2.02849	1.16018	0.914427	0.971635	1.13638
DNAJC19P9	0.424	ENSG00000258608.1	0.235136	0.233953	0.378915	0.288218	0.277475	0.349239	0.247278	0.139412	0.187065	0.140076	0.118064	0.125656	0.153301	0.266989	0.139466	0.242857	0.203094	0.143178	0.202196	0.146742	0.244392	0.252602	0.308717	0	0.272532	0.26715	0.173974	0.298377	0.186779	0.244107	0.289291	0.247876	0.341617	0.185135	0.319766	0.193632	0.187463	0.233512	0.336327	0.298928	0.318472	0.103607	0.325752	0.281671	0.138615	0.138359	0.163339
CDH12P2	0	ENSG00000249230.1	0	0	0	0	0	0	0	0	0	0	0	0	0	0	0	0	0	0	0	0	0	0	0	0	0	0	0	0	0	0	0	0	0	0	0	0	0	0	0	0	0	0	0	0	0	0	0
ZNF818P
RPS9P1
RPL32P29
PVRIG2P
HIGD1AP11
GUSBP11
ENO1P1
[truncated: 7 more columns]
